# Supplementary material for: Metabolomic Profiling and Assessment of Phenolic Compounds Derived from Vitis davidii Foex Cane and Stem Extracts
Source: Int J Mol Sci. 2022 Nov 28;23(23):14873. doi: 10.3390/ijms232314873 (PMC9735678; doi:10.3390/ijms232314873)
Supplement: Supplementary file 1 [file ijms-23-14873-s001.zip › Table S1.xlsx]

## Sheet: Cane.vs.Stem_neg_diff.anno
ID	Name	Other_name(Kegg_name)	Formula	Molecular Weight	RT [min]	Kegg_ID	KEGG_pathway	HMDB_ID	Lipidmaps_ID	SuperClass(HMDB)	Class(HMDB)	SubClass(HMDB)	CATEGORY(Lipidmaps)	MAIN_CLASS(Lipidmaps)	SUB_CLASS(Lipidmaps)	mzCloud_Results	mzVault_Results	MassList_Results	m/z	neg_Cane1	neg_Cane2	neg_Cane3	neg_Stem1	neg_Stem2	neg_Stem3	FC	log2FC	Pvalue	ROC	VIP	Up.Down
Com_1228_neg	Tenuifoliside A	--	C31 H38 O17	682.212	5.868	--	--	--	--	--	--	--	--	--	--	No results	No results	Full match	681.205	1.57131e+07	1.63545e+07	1.09736e+07	357286	276540	233208	49.6418	5.63348	2.53e-05	1	1.49256	up
Com_725_neg	N-Sinapoylagmatine	--	C16 H24 N4 O4	336.181	5.667	--	--	--	--	--	--	--	--	--	--	No results	No results	Full match	373.13	3.65468e+07	3.41144e+07	2.82964e+07	1.15373e+06	526958	423085	47.0382	5.55576	0.00394643	1	1.4118	up
Com_569_neg	D-Raffinose	--	C18 H32 O16	504.17	1.464	--	--	HMDB0003213	--	Organic oxygen compounds	Organooxygen compounds	Carbohydrates and carbohydrate conjugates	--	--	--	Full match	No results	Full match	539.139	4.09368e+07	4.58196e+07	3.93754e+07	865150	1.07847e+06	836645	45.3668	5.50356	1.85e-05	1	1.74678	up
Com_61_neg	Miyabenol C	--	C42 H32 O9	680.206	5.776	--	--	--	--	--	--	--	--	--	--	No results	No results	Full match	679.198	4.34e+08	6.10666e+08	3.37746e+08	8.85874e+06	2.31282e+07	3.39225e+06	39.0741	5.28814	0.0132277	1	1.10102	up
Com_784_neg	Tenuifoliside B	--	C30 H36 O17	668.196	5.746	--	--	--	--	--	--	--	--	--	--	No results	No results	Full match	667.189	1.90172e+07	2.1483e+07	1.85691e+07	1.28047e+06	524538	399609	26.7935	4.74381	0.00952857	1	1.40999	up
Com_2364_neg	Methyl-Hesperidin	--	C29 H38 O16	642.217	5.663	--	--	--	--	--	--	--	--	--	--	No results	No results	Full match	641.209	5.61625e+06	5.52334e+06	5.05165e+06	268855	231820	209775	22.7901	4.51034	6.26e-05	1	1.65168	up
Com_565_neg	MGMG (18:2)	--	C27 H48 O9	516.331	8.903	--	--	--	--	--	--	--	--	--	--	No results	No results	Full match	515.323	4.82605e+07	4.34656e+07	3.65408e+07	2.39743e+06	3.83247e+06	2.1394e+06	15.3259	3.9379	0.00112263	1	1.43716	up
Com_2985_neg	Arctigenin-4'-O-beta-Gentiobioside	--	C33 H44 O16	696.263	5.492	--	--	--	--	--	--	--	--	--	--	No results	No results	Full match	695.256	2.53729e+06	3.57854e+06	992989	187158	181850	161716	13.3945	3.74357	0.0220507	1	1.56344	up
Com_325_neg	Naringin dihydrochalcone	--	C27 H34 O14	582.195	5.626	--	--	HMDB0002927	--	Phenylpropanoids and polyketides	Flavonoids	Flavonoid glycosides	--	--	--	No results	Full match	Full match	581.188	1.01341e+08	8.71209e+07	6.91442e+07	6.86064e+06	7.73114e+06	7.87448e+06	11.4664	3.51933	0.000624872	1	1.52337	up
Com_1072_neg	Naringerin	--	C15 H12 O5	272.069	5.67	--	--	--	LMPK12140241	--	--	--	Polyketides [PR]	Flavonoids [PK12]	Flavanones [PK1214]	No results	No results	Full match	271.062	1.91895e+07	1.97604e+07	1.74091e+07	2.16859e+06	1.57602e+06	1.37597e+06	11.0064	3.46027	0.00168159	1	1.07372	up
Com_424_neg	DGMG (18:2)	--	C33 H58 O14	678.384	8.586	--	--	--	--	--	--	--	--	--	--	No results	No results	Full match	723.382	6.55318e+07	6.7257e+07	5.00611e+07	7.36338e+06	7.48978e+06	3.24441e+06	10.1036	3.33679	0.00775029	1	1.46918	up
Com_2716_neg	N-Acetyl-L-glutamate	N-Acetyl-L-glutamate; N-Acetyl-L-glutamic acid	C7 H11 N O5	189.064	2.406	cpd:C00624	map00220 Arginine biosynthesis;map01100 Metabolic pathways;map01110 Biosynthesis of secondary metabolites;map01210 2-Oxocarboxylic acid metabolism;map01230 Biosynthesis of amino acids	HMDB0001138	--	Organic acids and derivatives	Carboxylic acids and derivatives	Amino acids, peptides, and analogues	--	--	--	No results	Full match	Full match	188.057	4.33561e+06	4.27768e+06	3.62024e+06	514402	484179	530417	8.00102	3.00018	0.00010289	1	1.67961	up
Com_393_neg	Swertiamarin	Swertiamarin	C16 H22 O10	374.122	4.991	cpd:C09800	--	--	--	--	--	--	--	--	--	No results	No results	Full match	373.114	7.63103e+07	6.5621e+07	4.37639e+07	1.07068e+07	2.88346e+06	1.17783e+07	7.31989	2.87182	0.0306254	1	1.59777	up
Com_195_neg	Tricin 5-O-hexoside derivative	--	C24 H22 O14	534.099	5.62	--	--	--	--	--	--	--	--	--	--	No results	No results	Full match	533.094	7.29228e+07	5.89004e+07	5.5898e+07	1.03903e+07	7.75811e+06	7.49704e+06	7.31988	2.87182	0.000157728	1	1.13935	up
Com_1420_neg	Tracheloside	--	C27 H34 O12	550.206	5.658	--	--	HMDB0030557	--	Lignans, neolignans and related compounds	Lignan glycosides		--	--	--	No results	No results	Full match	549.199	1.27001e+07	1.31939e+07	9.6991e+06	1.91691e+06	1.25564e+06	1.76398e+06	7.21017	2.85003	0.000391191	1	1.45764	up
Com_2200_neg	Albiflorin	Albiflorin	C23 H28 O11	480.164	5.19	cpd:C17457	--	--	--	--	--	--	--	--	--	No results	No results	Full match	479.156	6.72244e+06	5.42459e+06	2.85004e+06	689963	689838	732535	7.09975	2.82777	0.0174596	1	1.32951	up
Com_3255_neg	LPC 18:1	--	C26 H52 N O7 P	567.354	9.664	--	--	HMDB0002815	LMGP01050138	Lipids and lipid-like molecules	Glycerophospholipids	Glycerophosphocholines	Glycerophospholipids [GP]	Glycerophosphocholines [GP01]	Monoacylglycerophosphocholines [GP0105]	No results	Invalid mass	No results	566.347	3.02629e+06	1.12996e+06	2.21521e+06	456159	158288	286820	7.06944	2.8216	0.00966175	1	1.16307	up
Com_1510_neg	Sinapyl Alcohol	Sinapyl alcohol; Sinapoyl alcohol	C11 H14 O4	210.089	5.757	cpd:C02325	map00940 Phenylpropanoid biosynthesis;map01100 Metabolic pathways;map01110 Biosynthesis of secondary metabolites	HMDB0013070	--	Benzenoids	Phenols	Methoxyphenols	--	--	--	No results	No results	Full match	209.082	9.25594e+06	1.20769e+07	6.97696e+06	1.75066e+06	1.7403e+06	700284	6.75452	2.75585	0.0104547	1	1.57156	up
Com_4763_neg	Scutellarin	--	C21 H18 O12	462.08	5.016	--	--	--	--	--	--	--	--	--	--	No results	No results	Full match	461.073	876649	756300	582938	121404	91208.5	123545	6.59179	2.72067	0.000320618	1	1.69626	up
Com_4061_neg	Kaempferol-3-gentiobioside	--	C27 H30 O16	610.154	5.188	--	--	--	--	--	--	--	--	--	--	No results	No results	Full match	609.147	1.65384e+06	1.03737e+06	993175	139215	143080	293074	6.40351	2.67886	0.00467678	1	1.65587	up
Com_3073_neg	Wogonoside	--	C22 H20 O11	460.102	5.811	--	--	--	--	--	--	--	--	--	--	No results	No results	Full match	459.095	1.97676e+06	3.34536e+06	2.16933e+06	395264	508083	337210	6.03877	2.59426	0.00130342	1	1.49748	up
Com_3145_neg	Rehmannioside D	--	C27 H42 O20	686.226	5.845	--	--	--	--	--	--	--	--	--	--	No results	No results	Full match	685.219	3.28558e+06	2.61651e+06	1.81124e+06	367986	217539	707689	5.96446	2.57639	0.016746	1	1.206	up
Com_62_neg	α,α-Trehalose	alpha,alpha-Trehalose; alpha,alpha'-Trehalose; Trehalose	C12 H22 O11	342.117	1.463	cpd:C01083	map00500 Starch and sucrose metabolism;map01100 Metabolic pathways;map01110 Biosynthesis of secondary metabolites;map02010 ABC transporters	--	--	--	--	--	--	--	--	Full match	Full match	Full match	341.11	588156606	5.38409e+08	4.42119e+08	5.39535e+07	1.08528e+08	1.04147e+08	5.88341	2.55665	0.00846429	1	1.51482	up
Com_2913_neg	LPS 18:3	--	C24 H42 N O9 P	519.26	10.896	--	--	--	LMGP03050029	--	--	--	Glycerophospholipids [GP]	Glycerophosphoserines [GP03]	Monoacylglycerophosphoserines [GP0305]	No results	Full match	No results	518.253	2.54811e+06	2.4255e+06	3.43101e+06	624007	626090	372675	5.17917	2.37272	0.00248919	1	1.12215	up
Com_287_neg	methylChrysoeriol C-hexoside	--	C23 H24 O11	476.133	5.43	--	--	--	--	--	--	--	--	--	--	No results	No results	Full match	475.125	7.67467e+07	6.64094e+07	1.04773e+08	1.65848e+07	2.09479e+07	2.58641e+07	3.91075	1.96744	0.00186566	1	1.23066	up
Com_583_neg	6-hydroxy-7,8-dimethoxycoumarin	--	C11 H10 O5	222.053	5.665	--	--	--	--	--	--	--	--	--	--	No results	No results	Full match	221.046	2.90804e+07	4.47248e+07	3.53005e+07	9.13186e+06	1.00844e+07	1.01181e+07	3.71939	1.89507	0.00604511	1	1.25761	up
Com_4119_neg	Uridine 5'-diphospho-D-glucose	--	C15 H24 N2 O17 P2	566.057	1.507	--	--	--	--	--	--	--	--	--	--	No results	No results	Full match	565.049	1.58361e+06	912883	1.34815e+06	240145	355336	459071	3.64576	1.86622	0.00678141	1	1.61994	up
Com_1519_neg	4-O-p-Coumaroylquinic acid	--	C16 H18 O8	338.101	5.35	--	--	--	--	--	--	--	--	--	--	No results	No results	Full match	337.094	7.05559e+06	8.1335e+06	1.09541e+07	3.10362e+06	2.24322e+06	1.90788e+06	3.60361	1.84944	0.00273162	1	1.07917	up
Com_3443_neg	Parishin E	--	C19 H24 O13	460.122	5.325	--	--	--	--	--	--	--	--	--	--	No results	No results	Full match	459.114	2.66339e+06	1.86221e+06	1.20177e+06	355099	569946	770833	3.37723	1.75584	0.0196425	1	1.16039	up
Com_1500_neg	Catalpol	Catalpol	C15 H22 O10	362.122	4.896	cpd:C09773	--	--	LMPR0102070007	--	--	--	Prenol Lipids [PR]	Isoprenoids [PR01]	C10 isoprenoids (monoterpenes) [PR0102]	No results	No results	Full match	361.115	6.51802e+06	6.60683e+06	4.56183e+06	1.57311e+06	1.70741e+06	2.19751e+06	3.22866	1.69094	0.00201155	1	1.04658	up
Com_2244_neg	N'-p-coumaroylspermine	--	C19 H32 N4 O2	348.252	5.985	--	--	--	--	--	--	--	--	--	--	No results	No results	Full match	347.245	4.53251e+06	6.21963e+06	4.66966e+06	1.77553e+06	2.40011e+06	1.18194e+06	2.8785	1.52532	0.0188485	1	1.14832	up
Com_93_neg	Rutin	Rutin; 3-[[6-O-(6-Deoxy-alpha-L-mannopyranosyl)-beta-D-glucopyranosyl]oxy]-2-(3,4-dihydroxyphenyl)-5,7-dihydroxy-4H-1-benzopyran-4-one; Quercetin 3-rutinoside; Rutoside; Phytomelin	C27 H30 O16	610.154	5.471	cpd:C05625	map00944 Flavone and flavonol biosynthesis;map01100 Metabolic pathways;map01110 Biosynthesis of secondary metabolites	HMDB0003249	LMPK12112098	Phenylpropanoids and polyketides	Flavonoids	Flavonoid glycosides	Polyketides [PR]	Flavonoids [PK12]	Flavones and Flavonols [PK1211]	Full match	Full match	Full match	609.147	3.73825e+08	2.99878e+08	3.62246e+08	1.62319e+08	1.08932e+08	9.93325e+07	2.79546	1.48308	0.00981566	1	1.63307	up
Com_814_neg	Quercetin-3,4'-O-di-beta-glucopyranoside	--	C27 H30 O17	626.149	5.442	--	--	--	--	--	--	--	--	--	--	No results	No results	Full match	625.142	2.35572e+07	2.86566e+07	2.72302e+07	1.1242e+07	8.00206e+06	9.87043e+06	2.72868	1.4482	0.00226701	1	1.68019	up
Com_2598_neg	1-(4-chlorophenyl)-3-hydroxy-1,2-dihydroquinoxalin-2-one	--	C14 H9 Cl N2 O2	272.032	5.596	--	--	--	--	--	--	--	--	--	--	Invalid mass	No results	No results	271.026	3.82997e+06	3.4729e+06	4.15208e+06	1.66511e+06	1.69679e+06	1.01541e+06	2.61689	1.38785	0.0203635	1	1.39052	up
Com_56_neg	Genipin	Genipin	C11 H14 O5	162.068	5.453	cpd:C09780	--	HMDB0035830	--	Lipids and lipid-like molecules	Prenol lipids	Monoterpenoids	--	--	--	Invalid mass	Invalid mass	No match	161.061	3.23733e+08	380758994	3.50877e+08	1.34055e+08	1.30387e+08	1.41365e+08	2.60067	1.37888	0.000391849	1	1.06011	up
Com_869_neg	D-Glucose 6-phosphate	D-Glucose 6-phosphate; Glucose 6-phosphate; Robison ester	C6 H13 O9 P	260.03	1.526	cpd:C00092	map00500 Starch and sucrose metabolism;map00562 Inositol phosphate metabolism;map01100 Metabolic pathways	HMDB0001401	--	Organic oxygen compounds	Organooxygen compounds	Carbohydrates and carbohydrate conjugates	--	--	--	Full match	Not the top hit	Full match	259.023	1.2008e+07	2.35822e+07	2.39417e+07	8.17058e+06	9.80518e+06	6.20435e+06	2.46202	1.29985	0.0410168	1	1.17228	up
Com_178_neg	3-Furoic acid	--	C5 H4 O3	112.016	2.114	--	--	HMDB0000444	--	Organoheterocyclic compounds	Furans	Furoic acid and derivatives	--	--	--	No results	No results	Full match	111.009	1.7493e+08	1.90554e+08	1.77302e+08	7.30917e+07	8.81592e+07	7.572e+07	2.29052	1.19568	0.00130506	1	1.54262	up
Com_1605_neg	Tricin 5-O-hexoside	--	C23 H24 O12	492.127	5.251	--	--	--	--	--	--	--	--	--	--	No results	No results	Full match	491.121	9.37504e+06	7.98041e+06	9.02558e+06	4.30957e+06	4.53766e+06	3.04512e+06	2.21832	1.14947	0.0137868	1	1.26052	up
Com_2451_neg	Hesperetin 5-O-glucoside	--	C22 H24 O11	464.133	5.633	--	--	HMDB0037535	LMPK12140377	Phenylpropanoids and polyketides	Flavonoids	Flavonoid glycosides	Polyketides [PR]	Flavonoids [PK12]	Flavanones [PK1214]	No results	No results	Full match	463.126	3.13183e+06	3.26853e+06	3.23265e+06	2.02278e+06	1.36293e+06	1.23233e+06	2.08595	1.06071	0.0366746	1	1.1021	up
Com_3674_neg	Acetaminophen	Acetaminophen; Paracetamol	C8 H9 N O2	151.063	5.409	cpd:C06804	--	HMDB0001859	--	Benzenoids	Phenols	1-hydroxy-2-unsubstituted benzenoids	--	--	--	No results	No results	Full match	150.056	1.71628e+06	1.88562e+06	1.96724e+06	1.12282e+06	850248	867229	1.96076	0.97141	0.0078826	1	1.68101	up
Com_48_neg	Catechol	Catechol	C6 H6 O2	110.037	5.226	cpd:C15571	--	HMDB0000957	--	Benzenoids	Phenols	Benzenediols	--	--	--	Full match	Full match	Full match	109.029	5.39317e+08	6.2194e+08	6.98478e+08	2.94938e+08	3.26192e+08	3.49725e+08	1.91556	0.937769	0.00331961	1	1.21873	up
Com_901_neg	Pseudolaric Acid B	--	C23 H28 O8	432.179	6.404	--	--	--	--	--	--	--	--	--	--	No results	No results	Full match	431.172	2.30639e+07	2.37636e+07	1.84273e+07	1.19921e+07	1.0306e+07	1.22212e+07	1.89039	0.918682	0.00442061	1	1.3247	up
Com_17_neg	Citric acid	Citrate; Citric acid; 2-Hydroxy-1,2,3-propanetricarboxylic acid; 2-Hydroxytricarballylic acid	C6 H8 O7	192.027	2.114	cpd:C00158	map00020 Citrate cycle (TCA cycle);map00250 Alanine, aspartate and glutamate metabolism;map00630 Glyoxylate and dicarboxylate metabolism;map01100 Metabolic pathways;map01110 Biosynthesis of secondary metabolites;map01200 Carbon metabolism;map01210 2-Oxocarboxylic acid metabolism;map01230 Biosynthesis of amino acids	HMDB0000094	--	Organic acids and derivatives	Carboxylic acids and derivatives	Tricarboxylic acids and derivatives	--	--	--	Full match	Full match	Full match	191.02	1398267667	2008955610	1723092422	814251109	9.36016e+08	1201361062	1.73813	0.797536	0.0233163	1	1.13987	up
Com_911_neg	2-Hydroxy-1-(4-methoxyphenyl)propyl hexopyranoside	--	C16 H24 O8	344.148	5.377	--	--	--	--	--	--	--	--	--	--	Full match	No results	No results	343.14	9.36913e+06	8.21393e+06	7.1359e+06	2.06773e+07	1.50652e+07	1.2833e+07	0.508877	-0.974612	0.0236799	1	1.11156	down
Com_2627_neg	Esculin	Esculin; Esculoside	C15 H16 O9	340.079	5.132	cpd:C09264	--	HMDB0030820	--	Phenylpropanoids and polyketides	Coumarins and derivatives	Coumarin glycosides	--	--	--	Full match	Full match	Full match	339.072	1.33754e+06	1.26441e+06	924515	2.584e+06	3.3337e+06	1.92889e+06	0.449426	-1.15385	0.0188088	1	1.40863	down
Com_3450_neg	Oxobutanedioic acid	--	C4 H4 O5	132.006	5.237	--	--	HMDB0000223	--	Organic acids and derivatives	Keto acids and derivatives	Short-chain keto acids and derivatives	--	--	--	No results	No results	Full match	130.999	659000	669921	652757	1.51671e+06	1.71439e+06	1.46541e+06	0.421947	-1.24487	0.00249573	1	1.26334	down
Com_603_neg	Procyanidin A3	--	C30 H24 O12	576.129	6.208	--	--	--	--	--	--	--	--	--	--	No results	No results	Full match	575.122	7.25219e+06	8.96613e+06	1.06752e+07	1.85527e+07	2.05111e+07	2.49116e+07	0.420374	-1.25025	0.00428594	1	1.10844	down
Com_1956_neg	beta-Acetoxyisovalerylalkannin	--	C23 H26 O8	430.163	5.625	--	--	--	--	--	--	--	--	--	--	No results	No results	Full match	429.154	1.25182e+06	1.45363e+06	1.24874e+06	2.63743e+06	2.94068e+06	4.54043e+06	0.390787	-1.35555	0.0236328	1	1.53448	down
Com_1156_neg	6-Hydroxynicotinic acid	6-Hydroxynicotinate; 6-Hydroxynicotinic acid	C6 H5 N O3	139.027	5.558	cpd:C01020	map00760 Nicotinate and nicotinamide metabolism	HMDB0002658	--	Organoheterocyclic compounds	Pyridines and derivatives	Pyridinecarboxylic acids and derivatives	--	--	--	No results	No results	Full match	138.02	2.8723e+06	2.52501e+06	5.75169e+06	1.09616e+07	1.1871e+07	1.03074e+07	0.336421	-1.57166	0.0424927	1	1.55873	down
Com_386_neg	Astringin	Astringin	C20 H22 O9	406.127	5.246	cpd:C10245	--	--	LMPK13090007	--	--	--	Polyketides [PR]	Aromatic polyketides [PK13]	Diphenyl ethers, biphenyls, dibenzyls and stilbenes [PK1309]	No results	Full match	Full match	405.119	1.68069e+07	1.66478e+07	1.25147e+07	5.90428e+07	3.93632e+07	3.90427e+07	0.334448	-1.58015	0.00415192	1	1.27892	down
Com_1260_neg	3-O-p-coumaroyl shikimic acid O-hexoside	--	C22 H26 O12	482.142	5.585	--	--	--	--	--	--	--	--	--	--	No results	No results	Full match	481.135	3.3303e+06	3.04754e+06	1.80305e+06	7.99807e+06	7.71594e+06	9.1057e+06	0.329612	-1.60116	0.0212337	1	1.49906	down
Com_241_neg	N-Acetyl-L-phenylalanine	N-Acetyl-L-phenylalanine	C11 H13 N O3	207.09	5.562	cpd:C03519	map00360 Phenylalanine metabolism	HMDB0000512	--	Organic acids and derivatives	Carboxylic acids and derivatives	Amino acids, peptides, and analogues	--	--	--	Full match	Full match	Full match	206.082	2.69315e+07	2.85389e+07	2.12389e+07	1.12485e+08	7.59146e+07	7.23396e+07	0.294199	-1.76514	0.00338749	1	1.35904	down
Com_1314_neg	D-Phenylalanine	D-Phenylalanine; D-alpha-Amino-beta-phenylpropionic acid	C9 H11 N O2	165.079	5.562	cpd:C02265	map00360 Phenylalanine metabolism	--	--	--	--	--	--	--	--	No results	No results	Full match	164.072	2.93129e+06	2.69565e+06	2.58971e+06	1.19035e+07	7.70087e+06	8.72785e+06	0.29001	-1.78582	0.00734521	1	1.35655	down
Com_2995_neg	2-(1-{2-[(3-furylmethyl)amino]-2-oxoethyl}cyclohexyl)acetic acid	--	C15 H21 N O4	279.147	5.865	--	--	--	--	--	--	--	--	--	--	Full match	No results	No results	278.14	562419	616477	470879	2.20011e+06	1.4746e+06	2.05857e+06	0.287754	-1.79709	0.00215747	1	1.4679	down
Com_3092_neg	ladanein	--	C17 H14 O6	314.08	5.653	--	--	--	LMPK12111165	--	--	--	Polyketides [PR]	Flavonoids [PK12]	Flavones and Flavonols [PK1211]	No results	No results	Full match	313.072	470348	377520	420617	1.04712e+06	1.74437e+06	1.90032e+06	0.270361	-1.88704	0.0131741	1	1.40347	down
Com_1033_neg	2,4-Dinitrophenol	2,4-Dinitrophenol	C6 H4 N2 O5	184.012	5.899	cpd:C02496	--	--	--	--	--	--	--	--	--	Full match	No results	No results	183.005	2.66008e+06	2.83635e+06	4.35724e+06	1.7075e+07	1.20175e+07	8.27196e+06	0.263718	-1.92293	0.00895651	1	1.21157	down
Com_3501_neg	Methyl jasmonate	Methyl jasmonate; (-)-Methyl jasmonate	C13 H20 O3	224.141	6.46	cpd:C11512	map00592 alpha-Linolenic acid metabolism;map01110 Biosynthesis of secondary metabolites	HMDB0036583	LMFA02020010	Lipids and lipid-like molecules	Fatty Acyls	Lineolic acids and derivatives	Fatty Acyls [FA]	Octadecanoids [FA02]	Jasmonic acids [FA0202]	No results	No results	Full match	223.134	293878	449361	329147	1.35849e+06	1.35759e+06	1.40735e+06	0.260072	-1.94302	0.00812887	1	1.46317	down
Com_339_neg	Azelaic acid	Azelaic acid; Nonanedioic acid; 1,7-Heptanedicarboxylic acid	C9 H16 O4	188.105	5.808	cpd:C08261	--	HMDB0000784	LMFA01170054	Lipids and lipid-like molecules	Fatty Acyls	Fatty acids and conjugates	Fatty Acyls [FA]	Fatty Acids and Conjugates [FA01]	Dicarboxylic acids [FA0117]	Full match	Full match	Full match	187.098	1.38765e+07	1.36119e+07	1.41212e+07	5.77782e+07	6.72731e+07	3.6047e+07	0.258288	-1.95295	0.0193702	1	1.61178	down
Com_399_neg	Sedoheptulose Anhydride	--	C7 H12 O6	192.063	1.474	--	--	--	--	--	--	--	--	--	--	No results	No results	Full match	191.056	7.02404e+06	6.29235e+06	6.10416e+06	2.30903e+07	1.65988e+07	4.17163e+07	0.238565	-2.06754	0.0343417	1	1.44162	down
Com_4343_neg	Polyphyllin VI	--	C39 H62 O13	738.42	6.929	--	--	--	--	--	--	--	--	--	--	No results	No results	Full match	737.413	127437	121050	118544	433068	411049	732186	0.232843	-2.10257	0.0153916	1	1.50675	down
Com_50_neg	3-Coumaric acid	--	C9 H8 O3	118.042	5.247	--	--	HMDB0001713	--	Phenylpropanoids and polyketides	Cinnamic acids and derivatives	Hydroxycinnamic acids and derivatives	--	--	--	Invalid mass	Invalid mass	No results	117.034	5.01586e+07	6.79917e+07	8.38837e+07	2.27145e+08	2.29959e+08	4.24113e+08	0.229267	-2.1249	0.006186	1	1.11405	down
Com_4555_neg	Glu-Glu	Glutamyl-glutamic acid; L-alpha-Glutamyl-L-glutamic acid; Glu-Glu	C10 H14 N2 O7	274.081	1.477	cpd:C01425	--	HMDB0028818	--	Organic acids and derivatives	Carboxylic acids and derivatives	Amino acids, peptides, and analogues	--	--	--	No results	No results	Full match	273.073	139124	134141	123402	853842	473663	402936	0.229229	-2.12514	0.0226859	1	1.66272	down
Com_2344_neg	N-(3-Indolylacetyl)-L-Alanine	--	C13 H14 N2 O3	246.101	5.535	--	--	--	--	--	--	--	--	--	--	No results	No results	Full match	245.093	626605	690964	661219	3.30002e+06	2.51842e+06	3.26541e+06	0.217836	-2.19869	0.00159831	1	1.75324	down
Com_1428_neg	Sodium Houttuyfonate	--	C14 H27 Na O5 S	330.147	5.399	--	--	--	--	--	--	--	--	--	--	No results	No results	Full match	329.139	1.91855e+06	2.02565e+06	767711	6.53033e+06	7.7633e+06	7.55904e+06	0.215621	-2.21343	0.032688	1	1.34074	down
Com_1459_neg	olivil	--	C20 H24 O7	376.153	5.48	--	--	--	--	--	--	--	--	--	--	No results	No results	Full match	375.145	1.37133e+06	1.31839e+06	1.29316e+06	3.70217e+06	7.52579e+06	7.3332e+06	0.214582	-2.2204	0.0229345	1	1.37581	down
Com_480_neg	Naringin	Naringin; Naringenin 7-O-neohesperidoside; Naringenin 7-O-[alpha-L-rhamnosyl-(1->2)-beta-D-glucoside]	C27 H32 O14	580.18	5.509	cpd:C09789	map00941 Flavonoid biosynthesis	HMDB0002927	LMPK12140235	Phenylpropanoids and polyketides	Flavonoids	Flavonoid glycosides	Polyketides [PR]	Flavonoids [PK12]	Flavanones [PK1214]	Full match	Full match	Full match	579.174	7.27413e+06	6.87819e+06	4.60331e+06	3.50228e+07	2.97197e+07	2.57206e+07	0.207329	-2.27001	0.00165801	1	1.20531	down
Com_159_neg	2-Ethylbutyric Acid	--	C6 H12 O2	116.084	5.59	--	--	HMDB0031221	--	Lipids and lipid-like molecules	Fatty Acyls	Fatty acids and conjugates	--	--	--	No results	No results	Full match	115.076	2.79144e+07	3.57315e+07	2.35106e+07	1.5698e+08	1.6159e+08	1.08673e+08	0.203998	-2.29338	0.000847912	1	1.72642	down
Com_478_neg	Gallocatechin gallate	--	C22 H18 O11	458.086	5.509	--	--	HMDB0041598	--	Phenylpropanoids and polyketides	Flavonoids	Flavans	--	--	--	No results	No results	Full match	457.079	4.07744e+06	4.54572e+06	5.81884e+06	2.2327e+07	2.20374e+07	2.97301e+07	0.194913	-2.3591	0.000348169	1	1.26508	down
Com_1106_neg	Dodecanedioic acid	Dodecanedioic acid	C12 H22 O4	230.152	5.793	cpd:C02678	--	HMDB0000933	LMFA01170009	Lipids and lipid-like molecules	Fatty Acyls	Fatty acids and conjugates	Fatty Acyls [FA]	Fatty Acids and Conjugates [FA01]	Dicarboxylic acids [FA0117]	Full match	No results	Full match	229.145	1.42952e+06	1.71123e+06	1.77493e+06	7.84097e+06	1.39389e+07	5.10996e+06	0.182808	-2.4516	0.0258294	1	1.50991	down
Com_292_neg	Plantagoside	Plantagoside	C21 H22 O12	466.112	5.42	cpd:C17531	--	--	LMPK12140454	--	--	--	Polyketides [PR]	Flavonoids [PK12]	Flavanones [PK1214]	No results	No results	Full match	465.104	1.18024e+07	1.02644e+07	1.63834e+07	9.22455e+07	6.33016e+07	6.3296e+07	0.175698	-2.50883	0.000772949	1	1.58525	down
Com_1143_neg	2-Hydroxy-2-methyl-3-buten-1-yl beta-D-glucopyranoside	--	C11 H20 O7	310.127	4.79	--	--	--	--	--	--	--	--	--	--	Invalid mass	No results	No results	309.12	1.23618e+06	1.92428e+06	2.70634e+06	1.39185e+07	9.28434e+06	1.0383e+07	0.174681	-2.51721	0.00585398	1	1.66324	down
Com_747_neg	10-Deacetylasperulosidic acid	--	C16 H22 O11	390.117	5.403	--	--	--	--	--	--	--	--	--	--	No results	No results	Full match	389.11	3.13614e+06	2.82401e+06	3.34944e+06	1.90259e+07	1.95879e+07	1.93901e+07	0.160499	-2.63936	0.000536205	1	1.7347	down
Com_1285_neg	Trachelogenin	Trachelogenin; (-)-Trachelogenin	C21 H24 O7	388.153	5.803	cpd:C10891	--	--	--	--	--	--	--	--	--	No results	No results	Full match	387.145	1.02394e+06	1.13738e+06	993848	6.3273e+06	8.58229e+06	8.91857e+06	0.132414	-2.91688	0.00101429	1	1.3777	down
Com_513_neg	Androsin	--	C15 H20 O8	328.116	5.457	--	--	--	--	--	--	--	--	--	--	No results	No results	Full match	327.109	2.71213e+06	2.89962e+06	1.81743e+06	1.67476e+07	1.25902e+07	3.03985e+07	0.124366	-3.00733	0.00548935	1	1.5782	down
Com_977_neg	N-[3-(aminosulfonyl)phenyl]-2,3-dihydro-1,4-benzodioxine-2-carboxamide	--	C15 H14 N2 O5 S	334.067	1.524	--	--	--	--	--	--	--	--	--	--	Invalid mass	No results	No results	333.059	1.03869e+06	1.08813e+06	1.24987e+06	8.02911e+06	7.21737e+06	1.31958e+07	0.118721	-3.07435	0.00464169	1	1.35529	down
Com_234_neg	13(S)-HOTrE	13(S)-HOT; (9Z,11E,15Z)-(13S)-Hydroxyoctadeca-9,11,15-trienoate; (9Z,11E,15Z)-(13S)-13-Hydroxyoctadeca-9,11,15-trienoic acid; (9Z,11E,13S,15Z)-13-Hydroxyoctadeca-9,11,15-trienoic acid; 13(S)-HOTrE	C18 H30 O3	294.22	7.598	cpd:C16316	map00592 alpha-Linolenic acid metabolism	--	--	--	--	--	--	--	--	Full match	No results	Full match	293.213	6.62475e+06	8.35746e+06	9.69348e+06	4.41161e+07	1.07978e+08	5.98255e+07	0.116439	-3.10235	0.00750857	1	1.11828	down
Com_3211_neg	10-Deacetylbaccatin-III	--	C29 H36 O10	544.233	5.988	--	--	--	--	--	--	--	--	--	--	No results	No results	Full match	543.226	167016	158052	164917	1.2874e+06	2.22945e+06	908978	0.11071	-3.17514	0.0143864	1	1.51794	down
Com_1648_neg	Tetradecanedioic acid	--	C14 H26 O4	258.183	6.23	--	--	HMDB0000872	LMFA01170018	Lipids and lipid-like molecules	Fatty Acyls	Fatty acids and conjugates	Fatty Acyls [FA]	Fatty Acids and Conjugates [FA01]	Dicarboxylic acids [FA0117]	Full match	No results	No results	257.176	323186	397400	570124	3.83254e+06	7.69658e+06	1.57544e+06	0.0984932	-3.34383	0.031018	1	1.40325	down
Com_3388_neg	Cucurbitacin B	Cucurbitacin B	C32 H46 O8	558.319	6.78	cpd:C08794	--	HMDB0034927	LMST01010104	Lipids and lipid-like molecules	Steroids and steroid derivatives	Cucurbitacins	Sterols [ST]	Sterols [ST01]	Cholesterol and derivatives [ST0101]	No results	No results	Full match	557.311	151808	148344	139216	1.3425e+06	1.6237e+06	1.52714e+06	0.0977823	-3.35428	6.83e-05	1	1.5701	down
Com_2831_neg	AKB48 N-(4-hydroxypentyl) metabolite	--	C23 H31 N3 O2	417.216	6.37	--	--	--	--	--	--	--	--	--	--	Invalid mass	No results	No results	416.209	198320	220987	186531	2.77767e+06	1.18288e+06	2.27265e+06	0.0971953	-3.36297	0.0104706	1	1.48905	down
Com_2377_neg	Praeruptorin B	--	C24 H26 O7	426.169	5.853	--	--	--	--	--	--	--	--	--	--	No results	No results	Full match	425.162	166118	169254	173664	1.62754e+06	702421	3.16898e+06	0.0925697	-3.43332	0.0368861	1	1.43041	down
Com_3581_neg	Astragaloside II	Astragaloside II	C43 H70 O15	826.473	6.648	cpd:C17798	--	--	--	--	--	--	--	--	--	No results	No results	Full match	825.466	114793	118610	111160	1.58627e+06	1.69362e+06	621762	0.088312	-3.50125	0.018395	1	1.50177	down
Com_536_neg	D-(-)-Mannitol	--	C6 H14 O6	182.079	1.337	--	--	HMDB0000765	--	Organic oxygen compounds	Organooxygen compounds	Carbohydrates and carbohydrate conjugates	--	--	--	Full match	Full match	Full match	217.048	722521	823753	2.75637e+06	7.41433e+06	3.65456e+07	6.27954e+06	0.0856428	-3.54552	0.0336814	1	1.25285	down
Com_2631_neg	Ganoderic acid C6	--	C30 H42 O8	530.287	6.736	--	--	--	--	--	--	--	--	--	--	No results	No results	Full match	529.279	171681	169483	200036	3.64056e+06	1.92353e+06	1.85857e+06	0.0729119	-3.7777	0.00499686	1	1.48711	down
Com_285_neg	Hordatine B	Hordatine B	C29 H40 N8 O5	580.311	6.271	cpd:C08308	--	HMDB0030459	--	Phenylpropanoids and polyketides	2-arylbenzofuran flavonoids		--	--	--	No results	No results	Full match	579.303	4.0566e+06	4.00513e+06	6.87757e+06	9.31943e+07	6.7516e+07	5.11178e+07	0.0705256	-3.82571	0.000437593	1	1.13464	down
Com_2750_neg	Ganoderic acid A	--	C30 H44 O7	516.309	7.135	--	--	HMDB0034931	LMST01010391	Lipids and lipid-like molecules	Prenol lipids	Triterpenoids	Sterols [ST]	Sterols [ST01]	Cholesterol and derivatives [ST0101]	No results	No results	Full match	515.301	162916	163931	159500	1.78129e+06	3.07578e+06	2.27762e+06	0.0681664	-3.87479	0.00343123	1	1.55877	down
Com_904_neg	3-[4-methyl-1-(2-methylpropanoyl)-3-oxocyclohexyl]butanoic acid	--	C15 H24 O4	268.168	5.852	--	--	--	--	--	--	--	--	--	--	Full match	No results	No results	267.161	726995	855183	906645	8.77364e+06	1.93504e+07	1.14621e+07	0.0628711	-3.99146	0.00448068	1	1.24294	down
Com_270_neg	9-HpOTrE	--	C18 H30 O4	310.215	7.586	--	--	--	LMFA02000108	--	--	--	Fatty Acyls [FA]	Octadecanoids [FA02]	Other Octadecanoids [FA0200]	No results	No results	Full match	309.208	3.74554e+06	3.8921e+06	4.47517e+06	5.35224e+07	7.32636e+07	7.09158e+07	0.0612681	-4.02872	0.000122114	1	1.24103	down
Com_807_neg	Theaflavin	--	C29 H24 O12	564.127	5.603	--	--	HMDB0005788	--	Phenylpropanoids and polyketides	Flavonoids	Flavans	--	--	--	No results	No results	Full match	563.12	674255	680076	667862	2.42238e+07	6.10525e+06	4.3235e+06	0.0583563	-4.09897	0.0401211	1	1.4649	down
Com_651_neg	3,4,5-trihydroxycyclohex-1-ene-1-carboxylic acid	--	C7 H10 O5	174.053	1.738	--	--	HMDB0130150	--	Organic oxygen compounds	Organooxygen compounds	Alcohols and polyols	--	--	--	Full match	Full match	Full match	173.045	706402	646771	814413	9.65972e+06	5.0931e+06	2.28785e+07	0.0576006	-4.11777	0.0233473	1	1.67956	down
Com_609_neg	Glycyrrhetinic acid	Glycyrrhetinate; Enoxolone; Glycyrrhetinic acid	C30 H46 O4	470.34	8.079	cpd:C02283	--	HMDB0011628	LMPR0106150014	Lipids and lipid-like molecules	Prenol lipids	Triterpenoids	Prenol Lipids [PR]	Isoprenoids [PR01]	C30 isoprenoids (triterpenes) [PR0106]	No results	No results	Full match	469.333	1.49887e+06	1.6376e+06	1.63397e+06	3.44755e+07	2.85168e+07	2.2913e+07	0.0555313	-4.17055	0.000975326	1	1.73686	down
Com_2349_neg	Timosaponin A1	--	C33 H54 O8	578.382	8.051	--	--	--	--	--	--	--	--	--	--	No results	No results	Full match	577.374	128126	123407	120771	2.9565e+06	2.80286e+06	3.254e+06	0.0413058	-4.59751	2.6e-05	1	1.54642	down
Com_3038_neg	Trillin	--	C33 H52 O8	576.367	9.16	--	--	HMDB0029310	LMST01080094	Lipids and lipid-like molecules	Steroids and steroid derivatives	Steroidal glycosides	Sterols [ST]	Sterols [ST01]	Spirostanols and derivatives [ST0108]	No results	No results	Full match	575.36	85621.5	84206	76554.7	2.76364e+06	1.79542e+06	1.60732e+06	0.0399557	-4.64545	0.00186633	1	1.5426	down
Com_306_neg	Kinsenoside	--	C10 H16 O8	264.085	5.631	--	--	--	--	--	--	--	--	--	--	No results	No results	Full match	263.077	1.30715e+06	1.21001e+06	4.01126e+06	5.93918e+07	7.85334e+07	4.64496e+07	0.0354084	-4.81977	0.0060059	1	1.58572	down
Com_752_neg	Polygalic acid	--	C29 H44 O6	488.315	6.911	--	--	--	--	--	--	--	--	--	--	No results	No results	Full match	487.308	496888	482684	923004	2.35573e+07	2.45931e+07	1.60438e+07	0.0296379	-5.07642	0.000381213	1	1.48014	down
Com_1195_neg	cis-2-Decenoic acid	--	C10 H18 O2	170.131	6.593	--	--	HMDB0010726	--	Lipids and lipid-like molecules	Fatty Acyls	Fatty acids and conjugates	--	--	--	Full match	No results	No results	169.123	105173	103839	101178	1.37467e+07	4.76613e+06	1.35238e+06	0.0156147	-6.00095	0.0302442	1	1.48159	down
Com_1433_neg	Calcitriol	Calcitriol; 1alpha,25-Dihydroxyvitamin D3; (1S,3R,5Z,7E)-9,10-Seco-5,7,10(19)-cholestatriene-1,3,25-triol	C27 H44 O3	416.33	9.121	cpd:C01673	map00100 Steroid biosynthesis;map01100 Metabolic pathways	HMDB0001903	--	Lipids and lipid-like molecules	Steroids and steroid derivatives	Vitamin D and derivatives	--	--	--	Full match	No results	Full match	415.322	98536.4	98615.8	89810.9	1.04419e+07	7.29479e+06	7.50869e+06	0.011367	-6.45901	0.000304795	1	1.54512	down

## Sheet: Cane.vs.Stem_pos_diff.anno
ID	Name	Other_name(Kegg_name)	Formula	Molecular Weight	RT [min]	Kegg_ID	KEGG_pathway	HMDB_ID	Lipidmaps_ID	SuperClass(HMDB)	Class(HMDB)	SubClass(HMDB)	CATEGORY(Lipidmaps)	MAIN_CLASS(Lipidmaps)	SUB_CLASS(Lipidmaps)	mzCloud_Results	mzVault_Results	MassList_Results	m/z	pos_Cane1	pos_Cane2	pos_Cane3	pos_Stem1	pos_Stem2	pos_Stem3	FC	log2FC	Pvalue	ROC	VIP	Up.Down
Com_948_pos	朽-Glutamylcysteine	--	C8 H14 N2 O5 S	250.063	2.032	--	--	--	--	--	--	--	--	--	--	Full match	Full match	Full match	251.07	6.31215e+07	7.93952e+07	4.54841e+06	436053	548756	303463	114.157	6.83488	0.0401263	1	1.5023	up
Com_1801_pos	Rutaecarpine	Rutaecarpine; Rutecarpine	C18 H13 N3 O	287.107	5.447	cpd:C09238	--	HMDB0042010	--	Organoheterocyclic compounds	Indoles and derivatives	Pyridoindoles	--	--	--	No results	No results	Full match	288.114	2.72254e+07	3.29216e+07	2.35834e+07	575913	351916	299478	68.2229	6.09218	0.000358362	1	1.42481	up
Com_674_pos	DL-Methionine	--	C5 H11 N O2 S	149.051	2.044	--	--	HMDB0033951	--	Organic acids and derivatives	Carboxylic acids and derivatives	Amino acids, peptides, and analogues	--	--	--	No results	No results	Full match	150.059	6.15805e+07	1.11532e+08	9.35566e+07	2.03813e+06	2.17329e+06	2.41229e+06	40.2598	5.33127	0.00121567	1	1.44392	up
Com_3219_pos	汕-Asarone	beta-Asarone; cis-Asarone; (Z)-1-(2,4,5-Trimethoxyphenyl)-1-propene	C12 H16 O3	208.11	6.519	cpd:C10430	--	--	--	--	--	--	--	--	--	Full match	No results	Full match	209.118	5.66623e+06	1.29592e+07	6.16238e+06	271324	264188	203259	33.5528	5.06836	0.00270075	1	1.47551	up
Com_1852_pos	Stachyose	Stachyose	C24 H42 O21	666.223	1.468	cpd:C01613	map00052 Galactose metabolism	HMDB0003553	--	Organic oxygen compounds	Organooxygen compounds	Carbohydrates and carbohydrate conjugates	--	--	--	No results	No results	Full match	667.23	2.24176e+07	2.69592e+07	2.34553e+07	814047	1.13465e+06	808965	26.4108	4.72305	0.000141989	1	1.59035	up
Com_90_pos	Trigonelline	N-Methylnicotinate; Trigonelline; Trigenelline; 1-Methylpyridinio-3-carboxylate; Betaine nicotinate; Caffearin; Gynesine	C7 H7 N O2	137.048	1.602	cpd:C01004	map00760 Nicotinate and nicotinamide metabolism	HMDB0000875	--	Alkaloids and derivatives			--	--	--	Full match	Full match	Full match	138.055	9.12868e+08	1005910655	5.95605e+08	5.28588e+07	2.64638e+07	2.17894e+07	24.8673	4.63618	0.00128234	1	1.37478	up
Com_1663_pos	5-fluoro AB-PINACA N-(4-hydroxypentyl) metabolite	--	C18 H25 F N4 O3	386.18	1.295	--	--	--	--	--	--	--	--	--	--	Invalid mass	No results	No results	387.187	3.05338e+07	2.50073e+07	1.11991e+07	466148	1.16272e+06	1.54206e+06	21.0476	4.39558	0.00316417	1	1.29229	up
Com_2649_pos	Dehydrodiisoeugenol	--	C20 H22 O4	326.152	7.31	--	--	--	--	--	--	--	--	--	--	No results	No results	Full match	327.16	6.74534e+06	1.82642e+07	6.49092e+06	534893	511000	483397	20.5981	4.36444	0.0128424	1	1.24615	up
Com_102_pos	4-Hydroxybenzaldehyde	4-Hydroxybenzaldehyde; p-Hydroxybenzaldehyde	C7 H6 O2	122.037	5.483	cpd:C00633	map01100 Metabolic pathways	HMDB0011718	--	Organic oxygen compounds	Organooxygen compounds	Carbonyl compounds	--	--	--	Full match	Full match	Full match	123.044	8.00986e+08	765884135	4.89813e+08	4.06177e+07	3.23379e+07	3.47275e+07	19.0994	4.25546	0.000761989	1	1.10653	up
Com_4560_pos	Aloesin	Aloesin	C19 H22 O9	394.125	6.024	cpd:C08994	--	--	--	--	--	--	--	--	--	No results	No results	Full match	395.132	4.98747e+06	6.7329e+06	4.26791e+06	342988	286251	282927	17.5278	4.13157	0.000432911	1	1.4874	up
Com_3168_pos	3-hydroxy-3,4-bis[(4-hydroxy-3-methoxyphenyl)methyl]oxolan-2-one	--	C20 H22 O7	396.119	5.677	--	--	--	--	--	--	--	--	--	--	Invalid mass	No results	No results	397.126	1.10669e+07	1.31901e+07	8.39827e+06	559727	531121	945863	16.0333	4.003	0.000437019	1	1.25595	up
Com_30_pos	L-Phenylalanine	L-Phenylalanine; (S)-alpha-Amino-beta-phenylpropionic acid	C9 H11 N O2	165.079	4.901	cpd:C00079	map00360 Phenylalanine metabolism;map00400 Phenylalanine, tyrosine and tryptophan biosynthesis;map00460 Cyanoamino acid metabolism;map00940 Phenylpropanoid biosynthesis;map00960 Tropane, piperidine and pyridine alkaloid biosynthesis;map00966 Glucosinolate biosynthesis;map00970 Aminoacyl-tRNA biosynthesis;map01100 Metabolic pathways;map01110 Biosynthesis of secondary metabolites;map01210 2-Oxocarb…	HMDB0000159	--	Organic acids and derivatives	Carboxylic acids and derivatives	Amino acids, peptides, and analogues	--	--	--	Full match	Full match	Full match	166.087	1756811228	2198143904	2184858493	1.95355e+08	1.24179e+08	9.85836e+07	14.6844	3.87621	0.00233163	1	1.60731	up
Com_962_pos	Orcinol glucoside	--	C13 H18 O7	286.105	5.799	--	--	--	--	--	--	--	--	--	--	No results	No results	Full match	287.112	6.02788e+07	7.81742e+07	4.38323e+07	2.59085e+06	4.69558e+06	5.72175e+06	14.0131	3.80871	0.00129475	1	1.63129	up
Com_56_pos	Kaempferol	Kaempferol; 3,4',5,7-Tetrahydroxyflavone; 3,5,7-Trihydroxy-2-(4-hydroxyphenyl)-4H-1-benzopyran-4-one; 5,7,4'-Trihydroxyflavonol; C.I. 75640; Indigo yellow; Kaempherol; Kempferol; Nimbecetin; Pelargidenolon; Populnetin; Rhamnolutein; Rhamnolutin; Robigenin; Swartziol; Trifolitin	C15 H10 O6	286.048	5.718	cpd:C05903	map00941 Flavonoid biosynthesis;map00944 Flavone and flavonol biosynthesis;map01100 Metabolic pathways;map01110 Biosynthesis of secondary metabolites	HMDB0005801	LMPK12110003	Phenylpropanoids and polyketides	Flavonoids	Flavones	Polyketides [PR]	Flavonoids [PK12]	Flavones and Flavonols [PK1211]	Full match	Full match	Full match	287.055	1053484352	1013044029	1285805355	1.48198e+08	7.88071e+07	5.01637e+07	12.0949	3.59633	0.0111286	1	1.49309	up
Com_827_pos	Methionine sulfoxide	--	C5 H11 N O3 S	165.046	1.994	--	--	HMDB0002005	--	Organic acids and derivatives	Carboxylic acids and derivatives	Amino acids, peptides, and analogues	--	--	--	Full match	Full match	Full match	166.054	5.6203e+07	9.34822e+07	7.10981e+07	6.04976e+06	4.68203e+06	7.85526e+06	11.8783	3.57026	0.000294631	1	1.57138	up
Com_1820_pos	Maltotetraose	Maltotetraose	C24 H42 O21	688.204	1.552	cpd:C02052	--	HMDB0001296	--	Organic oxygen compounds	Organooxygen compounds	Carbohydrates and carbohydrate conjugates	--	--	--	Invalid mass	No results	No results	689.212	2.40863e+07	2.84946e+07	2.41314e+07	1.50772e+06	3.5375e+06	1.49831e+06	11.7234	3.55132	0.0101585	1	1.51078	up
Com_3368_pos	L-Saccharopine	N6-(L-1,3-Dicarboxypropyl)-L-lysine; Saccharopine; L-Saccharopine; N-[(S)-5-Amino-5-carboxypentyl]-L-glutamic acid	C11 H20 N2 O6	276.132	1.348	cpd:C00449	map00300 Lysine biosynthesis;map00310 Lysine degradation;map01100 Metabolic pathways;map01110 Biosynthesis of secondary metabolites;map01230 Biosynthesis of amino acids	HMDB0000279	--	Organic acids and derivatives	Carboxylic acids and derivatives	Amino acids, peptides, and analogues	--	--	--	No results	No results	Full match	277.14	9.90807e+06	9.20454e+06	8.42887e+06	708010	1.18332e+06	521911	11.4127	3.51256	0.00729865	1	1.53173	up
Com_3569_pos	N,N-dimethyl-5-nitro-6-[3-(trifluoromethyl)phenoxy]pyrimidin-4-amine	--	C13 H11 F3 N4 O3	328.072	1.232	--	--	--	--	--	--	--	--	--	--	Invalid mass	No results	No results	329.08	8.8484e+06	8.92656e+06	5.04454e+06	597337	605269	864223	11.0408	3.46478	0.00099253	1	1.62767	up
Com_406_pos	Verbenalin	Verbenalin; Cornin (glycoside)	C17 H24 O10	388.137	5.23	cpd:C09802	--	--	LMPR0102070016	--	--	--	Prenol Lipids [PR]	Isoprenoids [PR01]	C10 isoprenoids (monoterpenes) [PR0102]	No results	No results	Full match	389.145	1.83319e+08	2.25033e+08	1.15196e+08	2.82992e+07	8.60162e+06	1.08482e+07	10.9646	3.45478	0.00845365	1	1.45701	up
Com_257_pos	Melezitose	Melezitose	C18 H32 O16	504.17	1.47	cpd:C08243	--	HMDB0011730	--	Organic oxygen compounds	Organooxygen compounds	Carbohydrates and carbohydrate conjugates	--	--	--	Full match	Full match	Full match	505.178	2.63458e+08	2.38282e+08	264336546	1.61636e+07	3.96257e+07	1.43955e+07	10.9151	3.44826	0.0151797	1	1.52406	up
Com_6140_pos	Parishin C	Parishin C	C32 H40 O19	728.216	4.971	cpd:C17466	--	--	--	--	--	--	--	--	--	No results	No results	Full match	729.223	2.69788e+06	3.11786e+06	1.77961e+06	201773	206340	320858	10.4193	3.38118	0.000519597	1	1.2979	up
Com_1126_pos	Xanthine	Xanthine	C5 H4 N4 O2	152.034	4.702	cpd:C00385	map00230 Purine metabolism;map00232 Caffeine metabolism;map01100 Metabolic pathways;map01110 Biosynthesis of secondary metabolites	HMDB0000292	--	Organoheterocyclic compounds	Imidazopyrimidines	Purines and purine derivatives	--	--	--	Full match	Full match	Full match	153.041	3.64591e+07	6.27643e+07	4.27949e+07	1.45087e+06	6.00444e+06	6.89916e+06	9.89367	3.30651	0.0289974	1	1.10187	up
Com_6590_pos	Chrysin 7-O-beta-gentiobioside	--	C27 H30 O14	578.164	5.479	--	--	--	--	--	--	--	--	--	--	No results	No results	Full match	579.171	2.14059e+06	1.24455e+06	1.78829e+06	212379	193403	185078	8.75576	3.13023	0.00358251	1	1.53926	up
Com_3976_pos	6-Sialyllactose	--	C23 H39 N O19	633.214	1.465	--	--	--	--	--	--	--	--	--	--	No results	No results	Full match	634.22	5.07652e+06	6.83605e+06	6.42674e+06	721603	733812	717098	8.44152	3.0775	0.00172384	1	1.64447	up
Com_927_pos	Lumichrome	Lumichrome; 7,8-Dimethylalloxazine	C12 H10 N4 O2	242.079	5.051	cpd:C01727	map00740 Riboflavin metabolism	--	--	--	--	--	--	--	--	No results	No results	Full match	243.087	5.7618e+07	8.13105e+07	3.83306e+07	7.06148e+06	7.45355e+06	7.32359e+06	8.11677	3.02091	0.0107588	1	1.09305	up
Com_6513_pos	3'-Hydroxypterostilbene	--	C16 H16 O4	272.105	5	--	--	--	--	--	--	--	--	--	--	No results	No results	Full match	273.112	2.21847e+06	2.59868e+06	1.92623e+06	300091	326065	310176	7.20191	2.84838	0.000990991	1	1.37303	up
Com_935_pos	Threonine	--	C4 H9 N O3	119.059	1.367	--	--	HMDB0000167	--	Organic acids and derivatives	Carboxylic acids and derivatives	Amino acids, peptides, and analogues	--	--	--	Full match	Full match	Full match	120.066	6.68287e+07	6.15574e+07	5.85243e+07	4.34269e+06	1.07251e+07	1.1418e+07	7.05702	2.81906	0.0213269	1	1.3215	up
Com_4405_pos	Maltopentaose	--	C30 H52 O26	828.275	1.463	--	--	HMDB0012254	--	Organic oxygen compounds	Organooxygen compounds	Carbohydrates and carbohydrate conjugates	--	--	--	No results	No results	Full match	829.284	5.35452e+06	6.45973e+06	5.32912e+06	837771	790891	832541	6.96544	2.80021	0.000478567	1	1.64812	up
Com_3940_pos	16,16-Dimethyl prostaglandin A1	--	C22 H36 O4	364.262	9.269	--	--	--	--	--	--	--	--	--	--	Full match	No results	No results	365.269	3.90302e+06	8.83001e+06	4.65303e+06	1.01469e+06	729103	755061	6.95763	2.7986	0.00842876	1	1.34676	up
Com_4328_pos	Salvianolic acid D	--	C20 H18 O10	418.091	5.658	--	--	HMDB0041773	--	Organoheterocyclic compounds	Benzoxepines	Dibenzoxepines	--	--	--	No results	No results	Full match	419.098	4.63018e+06	3.73016e+06	5.50143e+06	1.04851e+06	536370	503433	6.63777	2.7307	0.0058092	1	1.39355	up
Com_611_pos	Ethyl paraben	--	C9 H10 O3	166.063	5.127	--	--	HMDB0032573	--	Benzenoids	Benzene and substituted derivatives	Benzoic acids and derivatives	--	--	--	Full match	Full match	Full match	167.071	103790909	1.40222e+08	7.50057e+07	1.63689e+07	1.77067e+07	1.40928e+07	6.62299	2.72748	0.00455014	1	1.43339	up
Com_949_pos	DL-Lysine	--	C6 H14 N2 O2	146.106	1.207	--	--	--	--	--	--	--	--	--	--	Full match	Full match	Full match	147.113	6.58942e+07	6.38411e+07	3.62917e+07	5.89889e+06	9.09485e+06	1.03688e+07	6.54615	2.71065	0.00204114	1	1.57411	up
Com_4905_pos	Salvianolic acid C	--	C26 H20 O10	492.105	5.17	--	--	--	--	--	--	--	--	--	--	No results	No results	Full match	493.112	4.00672e+06	4.62228e+06	4.26856e+06	553440	648942	772359	6.53127	2.70736	0.000667808	1	1.35564	up
Com_6262_pos	Ademetionine	--	C15 H22 N6 O5 S	398.137	6.23	--	--	HMDB0001185	--	Nucleosides, nucleotides, and analogues	5'-deoxyribonucleosides	5'-deoxy-5'-thionucleosides	--	--	--	No results	No results	Full match	399.144	2.29663e+06	3.05851e+06	963178	321882	303776	357343	6.42758	2.68428	0.0349238	1	1.35405	up
Com_2794_pos	Calceolarioside B	--	C23 H26 O11	478.148	5.474	--	--	--	--	--	--	--	--	--	--	No results	No results	Full match	501.138	9.3228e+06	1.22324e+07	1.24573e+07	1.17709e+06	1.31262e+06	2.84263e+06	6.37855	2.67323	0.0129956	1	1.11453	up
Com_3302_pos	(2E)-6-hydroxy-2-methyl-6-(4-methylphenyl)hept-2-enoic acid	--	C15 H20 O3	230.129	6.465	--	--	--	--	--	--	--	--	--	--	Invalid mass	No results	No results	231.136	6.52259e+06	1.24137e+07	6.33395e+06	1.46331e+06	850713	1.96754e+06	5.90211	2.56123	0.00586177	1	1.41547	up
Com_3288_pos	Syringic acid	Syringic acid; Syringate; 4-Hydroxy-3,5-dimethoxybenzoate; Gallic acid 3,5-dimethyl ether	C9 H10 O5	198.053	5.058	cpd:C10833	--	HMDB0002085	--	Benzenoids	Benzene and substituted derivatives	Benzoic acids and derivatives	--	--	--	Full match	Full match	Full match	199.061	6.93231e+06	1.24822e+07	6.44021e+06	988388	1.42664e+06	2.0871e+06	5.74278	2.52175	0.00437076	1	1.57527	up
Com_1140_pos	N-Acetyl-DL-glutamic acid	--	C7 H11 N O5	189.064	2.342	--	--	--	--	--	--	--	--	--	--	Full match	Full match	Full match	190.071	4.26631e+07	6.16608e+07	2.6842e+07	8.64171e+06	7.93085e+06	6.40287e+06	5.70896	2.51323	0.0116469	1	1.55244	up
Com_6899_pos	Eugenyl acetate	--	C12 H14 O3	206.095	6.557	--	--	HMDB0034122	--	Benzenoids	Phenol esters		--	--	--	No results	No results	Full match	207.102	865314	1.0156e+06	1.64541e+06	233407	217671	194509	5.46222	2.44949	0.00921661	1	1.4555	up
Com_2038_pos	4,5-Dicaffeoylquinic acid	--	C25 H24 O12	476.133	5.435	--	--	HMDB0030707	--	Organic oxygen compounds	Organooxygen compounds	Alcohols and polyols	--	--	--	Invalid mass	No results	No match	477.14	1.58924e+07	1.95107e+07	2.02902e+07	3.16308e+06	3.21975e+06	3.90823e+06	5.41181	2.43611	8.39e-05	1	1.41092	up
Com_5177_pos	Cytidine	Cytidine	C9 H13 N3 O5	486.172	5.118	cpd:C00475	map00240 Pyrimidine metabolism;map01100 Metabolic pathways	HMDB0000089	--	Nucleosides, nucleotides, and analogues	Pyrimidine nucleosides		--	--	--	Invalid mass	No results	No results	487.18	4.18161e+06	2.29974e+06	3.09531e+06	680123	514294	586344	5.37785	2.42703	0.00395298	1	1.29203	up
Com_3218_pos	Tricin 4'-O-(syringyl alcohol) ether O-hexoside	--	C32 H34 O15	658.188	5.303	--	--	--	--	--	--	--	--	--	--	No results	No results	Full match	659.196	8.7008e+06	1.29672e+07	7.6115e+06	1.66465e+06	1.83012e+06	1.99011e+06	5.33822	2.41636	0.00531502	1	1.63797	up
Com_228_pos	Coumarin	Coumarin; Coumarine; Cumarin; 2H-1-Benzopyran-2-one; 1,2-Benzopyrone; 2-Propenoic acid, 3-(2-hydroxyphenyl)-, delta-lactone; 5,6-Benzo-2-pyrone; Benzo-alpha-pyrone; cis-o-Coumarinic acid lactone; Coumarinic anhydride; o-Hydroxycinnamic acid lactone; Rattex; Tonka bean camphor	C9 H6 O2	146.037	5.517	cpd:C05851	map00940 Phenylpropanoid biosynthesis;map01110 Biosynthesis of secondary metabolites	HMDB0001218	--	Phenylpropanoids and polyketides	Coumarins and derivatives		--	--	--	No results	No results	Full match	147.044	2.06308e+08	1.66787e+08	3.21049e+08	4.13395e+07	4.05604e+07	4.8587e+07	5.31964	2.41133	0.00900394	1	1.61313	up
Com_1924_pos	2-Ethyl-3-hydroxy-4H-pyran-4-one	--	C7 H8 O3	140.048	5.296	--	--	--	--	--	--	--	--	--	--	No results	No results	Full match	141.055	1.10795e+07	3.00086e+07	1.69035e+07	3.41016e+06	4.91368e+06	2.75802e+06	5.23302	2.38764	0.0147109	1	1.48754	up
Com_7562_pos	Camelliaside A	--	C33 H40 O20	756.212	5.031	--	--	HMDB0039951	LMPK12111752	Phenylpropanoids and polyketides	Flavonoids	Flavonoid glycosides	Polyketides [PR]	Flavonoids [PK12]	Flavones and Flavonols [PK1211]	No results	No results	Full match	757.218	1.18332e+06	1.53097e+06	439650	171175	241596	191699	5.2177	2.38341	0.0480742	1	1.34537	up
Com_4780_pos	Neomangiferin	--	C25 H28 O16	584.137	1.458	--	--	--	--	--	--	--	--	--	--	No results	No results	Full match	585.144	4.37776e+06	3.14409e+06	3.4354e+06	455228	1.27957e+06	452386	5.00975	2.32474	0.0298574	1	1.11365	up
Com_5258_pos	Picroside I	--	C24 H28 O11	492.164	5.488	--	--	--	--	--	--	--	--	--	--	No results	No results	Full match	493.17	2.63172e+06	2.08477e+06	3.60168e+06	446004	512414	743188	4.88842	2.28937	0.00197063	1	1.42447	up
Com_9_pos	2-oxopiperidine-3-carbohydrazide	--	C6 H11 N3 O2	157.085	1.332	--	--	--	--	--	--	--	--	--	--	Full match	No results	No results	158.093	5355501343	5740818884	3081585685	4.52672e+08	1261340127	1275647463	4.74232	2.24559	0.0233941	1	1.26462	up
Com_1284_pos	L-Ornithine	L-Ornithine; (S)-2,5-Diaminovaleric acid; (S)-2,5-Diaminopentanoic acid; (S)-2,5-Diaminopentanoate	C5 H12 N2 O2	132.09	1.332	cpd:C00077	map00220 Arginine biosynthesis;map00330 Arginine and proline metabolism;map00480 Glutathione metabolism;map01100 Metabolic pathways;map01110 Biosynthesis of secondary metabolites;map01210 2-Oxocarboxylic acid metabolism;map01230 Biosynthesis of amino acids;map02010 ABC transporters	HMDB0000214	--	Organic acids and derivatives	Carboxylic acids and derivatives	Amino acids, peptides, and analogues	--	--	--	No results	No results	Full match	133.097	4.43889e+07	5.23547e+07	1.95529e+07	4.74411e+06	1.04082e+07	9.55573e+06	4.70682	2.23475	0.0193395	1	1.25678	up
Com_8_pos	DL-Arginine	--	C6 H14 N4 O2	174.112	1.325	--	--	--	--	--	--	--	--	--	--	Full match	Full match	Full match	175.119	5421202166	5475384745	2950045318	4.53804e+08	1265283734	1281073516	4.6153	2.20642	0.0243028	1	1.24586	up
Com_8433_pos	alpha-Hederin	alpha-Hederin	C41 H66 O12	750.454	9.794	cpd:C08954	--	--	--	--	--	--	--	--	--	No results	No results	Full match	751.461	625199	228581	401113	83116.3	77694.8	117963	4.50146	2.17039	0.0241289	1	1.42618	up
Com_933_pos	Paeonol	Paeonol	C9 H10 O3	166.063	5.227	cpd:C10712	--	--	--	--	--	--	--	--	--	No results	No results	Full match	167.071	5.48757e+07	8.06446e+07	3.87304e+07	1.20503e+07	1.46307e+07	1.27558e+07	4.41848	2.14355	0.0155679	1	1.51875	up
Com_5531_pos	L-Leucyl-L-alanine Hydrate	--	C9 H18 N2 O3	202.132	5.029	--	--	--	--	--	--	--	--	--	--	No results	No results	Full match	203.139	3.1314e+06	4.31131e+06	2.49428e+06	465240	859463	932471	4.4024	2.13829	0.00679127	1	1.53376	up
Com_316_pos	3-[3-(beta-D-Glucopyranosyloxy)-2-methoxyphenyl]propanoic acid	--	C16 H22 O9	380.109	5.241	--	--	--	--	--	--	--	--	--	--	Invalid mass	No results	No results	381.116	2.32237e+08	2.56416e+08	140927115	6.40906e+07	4.63628e+07	4.16563e+07	4.13899	2.04928	0.00488785	1	1.579	up
Com_856_pos	methyl 4,5-di(4-methoxyphenyl)thiophene-2-carboxylate	--	C20 H18 O4 S	354.093	4.959	--	--	--	--	--	--	--	--	--	--	Full match	No results	No results	355.1	7.03749e+07	8.82617e+07	6.74125e+07	1.58109e+07	1.63022e+07	2.35554e+07	4.06063	2.0217	0.00151515	1	1.59728	up
Com_1333_pos	Epigallocatechin	--	C15 H14 O7	612.153	2.357	--	--	HMDB0141542	LMPK12020004	Phenylpropanoids and polyketides	Flavonoids	Flavans	Polyketides [PR]	Flavonoids [PK12]	Flavans, Flavanols and Leucoanthocyanidins [PK1202]	No results	Invalid mass	No match	307.084	3.33403e+07	4.10871e+07	3.77175e+07	5.44792e+06	1.27327e+07	1.01853e+07	3.95351	1.98313	0.0249208	1	1.32873	up
Com_518_pos	trans-Aconitic acid	trans-Aconitate; trans-Aconitic acid	C6 H6 O6	174.017	2.172	cpd:C02341	map00660 C5-Branched dibasic acid metabolism	HMDB0000958	--	Organic acids and derivatives	Carboxylic acids and derivatives	Tricarboxylic acids and derivatives	--	--	--	Full match	No results	Full match	175.024	1.15559e+08	1.6791e+08	1.14824e+08	2.67037e+07	3.3805e+07	4.18728e+07	3.89029	1.95988	0.00168196	1	1.18088	up
Com_164_pos	L-Glutamic acid	L-Glutamate; L-Glutamic acid; L-Glutaminic acid; Glutamate	C5 H9 N O4	147.053	1.375	cpd:C00025	map00220 Arginine biosynthesis;map00250 Alanine, aspartate and glutamate metabolism;map00330 Arginine and proline metabolism;map00340 Histidine metabolism;map00430 Taurine and hypotaurine metabolism;map00480 Glutathione metabolism;map00630 Glyoxylate and dicarboxylate metabolism;map00650 Butanoate metabolism;map00660 C5-Branched dibasic acid metabolism;map00860 Porphyrin and chlorophyll metabolis…	HMDB0060475	--	Organic acids and derivatives	Carboxylic acids and derivatives	Amino acids, peptides, and analogues	--	--	--	Full match	Full match	Full match	148.061	510873144	5.20757e+08	3.39269e+08	8.96362e+07	1.54319e+08	1.29082e+08	3.67496	1.87773	0.00373884	1	1.25178	up
Com_7273_pos	Etiocholanolone	Etiocholanolone; 3alpha-Hydroxy-5beta-androstan-17-one; Etiocholan-3alpha-ol-17-one; 3alpha-Hydroxyetiocholan-17-one	C19 H30 O2	272.214	7.419	cpd:C04373	--	HMDB0000490	--	Lipids and lipid-like molecules	Steroids and steroid derivatives	Androstane steroids	--	--	--	Invalid mass	No results	No results	273.221	853984	1.80212e+06	868647	368625	393936	214579	3.60721	1.85088	0.0178756	1	1.37362	up
Com_1281_pos	methyl 3,4,5-trihydroxycyclohex-1-ene-1-carboxylate	--	C8 H12 O5	188.069	4.948	--	--	--	--	--	--	--	--	--	--	Full match	No results	No results	189.076	3.5969e+07	4.88364e+07	3.96687e+07	9.35489e+06	1.13269e+07	1.50636e+07	3.48224	1.80002	0.00286386	1	1.54955	up
Com_4583_pos	3-Indolepropionic acid	--	C11 H11 N O2	189.079	5.474	--	--	HMDB0002302	--	Organoheterocyclic compounds	Indoles and derivatives	Indolyl carboxylic acids and derivatives	--	--	--	No results	No results	Full match	190.087	3.10806e+06	6.67638e+06	3.31806e+06	977489	1.50493e+06	1.31209e+06	3.45301	1.78785	0.022727	1	1.20945	up
Com_6956_pos	IAA-Glu	--	C15 H16 N2 O5	304.106	5.4	--	--	HMDB0038665	--	Organic acids and derivatives	Carboxylic acids and derivatives	Amino acids, peptides, and analogues	--	--	--	No results	No results	Full match	305.114	843954	1.67796e+06	1.59631e+06	291443	580795	321315	3.45039	1.78676	0.0158428	1	1.42599	up
Com_4378_pos	Gardenoside	Gardenoside	C17 H24 O11	404.132	5.117	cpd:C09779	--	--	--	--	--	--	--	--	--	No results	No results	Full match	405.14	4.51137e+06	4.26676e+06	5.4005e+06	1.07762e+06	1.52878e+06	1.57936e+06	3.38735	1.76016	0.00245389	1	1.598	up
Com_8029_pos	Sibirioside A	--	C21 H28 O12	472.157	5.669	--	--	--	--	--	--	--	--	--	--	No results	No results	Full match	473.164	849260	871685	823622	255826	206537	315982	3.2692	1.70894	0.00934805	1	1.51522	up
Com_97_pos	Vanillactic acid	--	C10 H12 O5	212.068	1.288	--	--	HMDB0000913	--	Phenylpropanoids and polyketides	Phenylpropanoic acids		--	--	--	No results	No results	Full match	213.075	7.88674e+08	8.74551e+08	523694735	1.85474e+08	2.3833e+08	263571927	3.18155	1.66973	0.00570551	1	1.06269	up
Com_4325_pos	(+)-Dihydrojasmonic acid	--	C12 H20 O3	212.142	6.773	--	--	--	--	--	--	--	--	--	--	No results	No results	Full match	213.149	6.17818e+06	4.39676e+06	2.86584e+06	1.58778e+06	1.53289e+06	1.12211e+06	3.16792	1.66354	0.0215462	1	1.16658	up
Com_1813_pos	1-Aminocyclopropanecarboxylic acid	--	C4 H7 N O2	101.048	1.373	--	--	HMDB0036458	--	Organic acids and derivatives	Carboxylic acids and derivatives	Amino acids, peptides, and analogues	--	--	--	No results	No results	Full match	102.055	2.7165e+07	3.08709e+07	2.24777e+07	7.90567e+06	1.06608e+07	7.34348e+06	3.10744	1.63573	0.00175964	1	1.32726	up
Com_51_pos	Quercitrin	Quercitrin; Quercetin 3-L-rhamnoside; Quercetin 3-O-alpha-L-rhamnopyranoside	C21 H20 O11	448.101	5.598	cpd:C01750	map00944 Flavone and flavonol biosynthesis	HMDB0135149	LMPK12112171	Phenylpropanoids and polyketides	Flavonoids	Flavonoid glycosides	Polyketides [PR]	Flavonoids [PK12]	Flavones and Flavonols [PK1211]	Full match	Full match	Full match	449.109	1327492720	1279354732	1323659690	6.40908e+08	3.69173e+08	2.70624e+08	3.06902	1.61778	0.0420549	1	1.32119	up
Com_66_pos	D-threo-Isocitric acid	(1R,2S)-1-Hydroxypropane-1,2,3-tricarboxylate; D-threo-Isocitric acid	C6 H8 O7	192.027	2.163	cpd:C00451	--	HMDB0001874	--	Organic acids and derivatives	Carboxylic acids and derivatives	Tricarboxylic acids and derivatives	--	--	--	No results	No results	Full match	193.035	9.77826e+08	1318629223	1082842278	3.01329e+08	3.66279e+08	4.64791e+08	2.98419	1.57734	0.00298016	1	1.12262	up
Com_596_pos	2-Hydroxyphenylalanine	--	C9 H11 N O3	181.074	2.393	--	--	HMDB0006050	--	Organic acids and derivatives	Carboxylic acids and derivatives	Amino acids, peptides, and analogues	--	--	--	Full match	Full match	Full match	182.082	1.01317e+08	1.3139e+08	1.06505e+08	4.94051e+07	3.33484e+07	3.17287e+07	2.96301	1.56706	0.00537186	1	1.3103	up
Com_1606_pos	L-Alanyl-L-proline	--	C8 H14 N2 O3	204.111	1.466	--	--	HMDB0028695	--	Organic acids and derivatives	Carboxylic acids and derivatives	Amino acids, peptides, and analogues	--	--	--	Invalid mass	No results	No match	205.119	2.86149e+07	3.84745e+07	2.20781e+07	9.71467e+06	1.00152e+07	1.05041e+07	2.94925	1.56035	0.0205705	1	1.32616	up
Com_1161_pos	1-Deoxynojirimycin	--	C6 H13 N O4	163.085	1.435	--	--	HMDB0035359	--	Organoheterocyclic compounds	Piperidines		--	--	--	No results	No results	Full match	164.092	3.62323e+07	6.00641e+07	2.92507e+07	1.64548e+07	1.64462e+07	1.31395e+07	2.72688	1.44725	0.0343418	1	1.50471	up
Com_1200_pos	2-Phenylacetamide	2-Phenylacetamide; alpha-Phenylacetamide	C8 H9 N O	135.069	2.391	cpd:C02505	map00360 Phenylalanine metabolism	HMDB0010715	--	Benzenoids	Benzene and substituted derivatives	Phenylacetamides	--	--	--	No results	Full match	No results	136.076	4.03404e+07	5.23833e+07	4.27651e+07	2.11987e+07	1.5254e+07	1.47134e+07	2.64802	1.40491	0.00348753	1	1.24816	up
Com_3879_pos	Sec-O-Glucosylhamaudol	--	C21 H26 O10	438.153	5.68	--	--	--	--	--	--	--	--	--	--	No results	No results	Full match	439.161	7.23636e+06	9.17923e+06	5.38863e+06	2.67695e+06	3.10301e+06	2.528e+06	2.62449	1.39204	0.0153912	1	1.51176	up
Com_13_pos	Choline	Choline; Bilineurine	C5 H13 N O	103.1	1.33	cpd:C00114	map00260 Glycine, serine and threonine metabolism;map00564 Glycerophospholipid metabolism;map01100 Metabolic pathways;map02010 ABC transporters	HMDB0000097	--	Organic nitrogen compounds	Organonitrogen compounds	Quaternary ammonium salts	--	--	--	Full match	Full match	No results	104.107	4366445639	4716957133	3629729710	1301765730	1563216677	1997350596	2.61462	1.3866	0.00485377	1	1.58454	up
Com_3486_pos	3-(4-nitrophenyl)[1,2,3]triazolo[1,5-a]quinazolin-5-amine	--	C15 H10 N6 O2	306.088	1.883	--	--	--	--	--	--	--	--	--	--	Invalid mass	No results	No results	307.096	8.95045e+06	9.81719e+06	6.82827e+06	3.35775e+06	3.34121e+06	3.2542e+06	2.57164	1.36269	0.0128292	1	1.35622	up
Com_4815_pos	delta-Tridecalactone	--	C13 H24 O2	212.178	5.468	--	--	--	--	--	--	--	--	--	--	No results	No results	Full match	213.185	5.03546e+06	4.84079e+06	3.90737e+06	1.71691e+06	1.75642e+06	2.06899e+06	2.48698	1.31439	0.00109416	1	1.20725	up
Com_3459_pos	Asp-phe	--	C13 H16 N2 O5	280.106	5.244	--	--	HMDB0000706	--	Organic acids and derivatives	Carboxylic acids and derivatives	Amino acids, peptides, and analogues	--	--	--	No results	No results	Full match	281.113	9.301e+06	1.14234e+07	6.80903e+06	4.66671e+06	3.37888e+06	3.33419e+06	2.41951	1.27471	0.0115757	1	1.39311	up
Com_2990_pos	Isorhamnetin-3-glucoside	--	C22 H22 O12	496.121	5.589	--	--	--	--	--	--	--	--	--	--	No results	Invalid mass	No results	497.128	1.22804e+07	8.8662e+06	7.84258e+06	2.78531e+06	3.62114e+06	5.76967e+06	2.38082	1.25146	0.0313676	1	1.03315	up
Com_6756_pos	TriacetonaMine	--	C9 H17 N O	155.131	9.255	--	--	HMDB0031179	--	Organoheterocyclic compounds	Piperidines	Piperidinones	--	--	--	No results	No results	Full match	156.139	1.57263e+06	951923	1.75143e+06	665194	456585	712158	2.33159	1.22131	0.0270297	1	1.38783	up
Com_391_pos	Prolylleucine	--	C11 H20 N2 O3	228.148	2.086	--	--	--	--	--	--	--	--	--	--	Full match	No results	Full match	229.155	1.93865e+08	2.14005e+08	1.33501e+08	1.0458e+08	5.72883e+07	7.71256e+07	2.2652	1.17964	0.0226789	1	1.31464	up
Com_6564_pos	Polygalaxanthone ｌ	--	C27 H32 O15	596.176	5.19	--	--	--	--	--	--	--	--	--	--	No results	No results	Full match	597.183	1.63154e+06	2.6056e+06	1.45954e+06	674163	880618	1.12859e+06	2.12296	1.08608	0.0342454	1	1.08569	up
Com_520_pos	1-adamantyl(piperidino)methanone	--	C16 H25 N O	225.21	8.152	--	--	--	--	--	--	--	--	--	--	Invalid mass	No results	No results	226.217	1.39144e+08	143579958	1.02685e+08	7.06476e+07	5.87777e+07	6.55096e+07	1.97712	0.9834	0.0116716	1	1.16786	up
Com_3420_pos	Eicosapentaenoic acid ethyl ester	--	C22 H34 O2	347.28	8.948	--	--	HMDB0039530	--	Lipids and lipid-like molecules	Fatty Acyls	Fatty acid esters	--	--	--	Invalid mass	No results	No results	348.288	8.0373e+06	5.38078e+06	8.63109e+06	3.99663e+06	3.53914e+06	3.98129e+06	1.91448	0.936951	0.0423299	1	1.46309	up
Com_132_pos	(2E,4E)-N-(2-methylpropyl)dodeca-2,4-dienamide	--	C16 H29 N O	251.225	8.547	--	--	--	--	--	--	--	--	--	--	Full match	No results	No results	252.233	5.95684e+08	5.42457e+08	5.66641e+08	3.65778e+08	332631275	2.88874e+08	1.72674	0.788051	0.0079283	1	1.07467	up
Com_1918_pos	2-Methoxyresorcinol	--	C7 H8 O3	140.048	5.018	--	--	HMDB0133970	--	Benzenoids	Phenols	Methoxyphenols	--	--	--	Full match	No results	Full match	141.055	1.65372e+07	2.17147e+07	2.23232e+07	1.1029e+07	1.17027e+07	1.53029e+07	1.59263	0.67141	0.028425	1	1.21354	up
Com_1862_pos	Pyridoxine	Pyridoxine; Pyridoxol	C8 H11 N O3	169.074	1.467	cpd:C00314	map00750 Vitamin B6 metabolism;map01100 Metabolic pathways	HMDB0000239	--	Organoheterocyclic compounds	Pyridines and derivatives	Pyridoxines	--	--	--	Full match	Full match	Full match	170.082	2.6088e+07	3.04474e+07	2.09435e+07	1.76667e+07	1.45161e+07	1.73978e+07	1.56268	0.644027	0.0356017	1	1.08486	up
Com_4960_pos	N', N''-p-Coumaroyl, Feruloylspermidine	--	C26 H33 N3 O5	467.24	5.379	--	--	--	--	--	--	--	--	--	--	No results	No results	Full match	468.246	2.35244e+06	2.62061e+06	2.5847e+06	3.4571e+06	4.78519e+06	3.97318e+06	0.618703	-0.69268	0.0265728	1	1.36993	down
Com_7238_pos	Chikusetsusponin Iva	--	C42 H66 O14	794.444	8.816	--	--	--	--	--	--	--	--	--	--	No results	No results	Full match	795.452	825855	535833	799096	1.52761e+06	1.16352e+06	1.03958e+06	0.579187	-0.787898	0.039429	1	1.26847	down
Com_2651_pos	N-(2-Hydroxyethyl)iminodiacetic acid	--	C6 H11 N O5	177.064	1.459	--	--	--	--	--	--	--	--	--	--	No results	No results	Full match	178.071	8.64706e+06	9.56465e+06	7.05393e+06	1.51447e+07	1.55747e+07	1.37623e+07	0.567999	-0.816039	0.0132914	1	1.11266	down
Com_1788_pos	Adenine	Adenine; 6-Aminopurine	C5 H5 N5	135.055	1.465	cpd:C00147	map00230 Purine metabolism;map00908 Zeatin biosynthesis;map01100 Metabolic pathways	HMDB0000034	--	Organoheterocyclic compounds	Imidazopyrimidines	Purines and purine derivatives	--	--	--	Full match	Full match	Full match	136.062	1.32494e+07	1.29444e+07	1.3519e+07	2.34079e+07	2.04838e+07	2.88446e+07	0.545984	-0.873069	0.0253428	1	1.14956	down
Com_2617_pos	2-[(butylamino)(imino)methyl]-1-oxohydrazinium-1-olate	--	C5 H12 N4 O2	182.08	1.175	--	--	--	--	--	--	--	--	--	--	Invalid mass	No results	No match	183.087	6.65983e+06	8.10694e+06	4.62848e+06	1.54111e+07	1.08351e+07	9.92373e+06	0.536226	-0.899086	0.0431093	1	1.09583	down
Com_707_pos	4-Methoxybenzaldehyde	--	C8 H8 O2	136.053	4.906	--	--	HMDB0029686	--	Benzenoids	Benzene and substituted derivatives	Benzoyl derivatives	--	--	--	Full match	Full match	Full match	137.06	5.57124e+07	5.66725e+07	3.78424e+07	9.92395e+07	9.21291e+07	9.33576e+07	0.52762	-0.922428	0.0348768	1	1.22293	down
Com_2587_pos	Tryptophol	Indole-3-ethanol; Tryptophol	C10 H11 N O	161.084	5.521	cpd:C00955	map00380 Tryptophan metabolism	HMDB0003447	--	Organoheterocyclic compounds	Indoles and derivatives	Indoles	--	--	--	No results	No results	Full match	162.092	6.06651e+06	8.46578e+06	5.62904e+06	1.56306e+07	9.60185e+06	1.3542e+07	0.519965	-0.943515	0.0282196	1	1.36164	down
Com_1850_pos	Ligustilide	Ligustilide	C12 H14 O2	190.1	5.559	cpd:C16987	--	HMDB0034277	--	Organoheterocyclic compounds	Isobenzofurans		--	--	--	No results	Full match	Full match	191.107	1.25826e+07	1.38751e+07	1.09513e+07	2.63461e+07	2.47416e+07	2.09142e+07	0.519557	-0.944646	0.00253833	1	1.53915	down
Com_3642_pos	pteroside A	--	C21 H30 O8	410.192	6.103	--	--	HMDB0030758	--	Organic oxygen compounds	Organooxygen compounds	Carbohydrates and carbohydrate conjugates	--	--	--	No results	No results	Full match	411.2	3.2592e+06	3.41381e+06	3.76586e+06	8.49131e+06	6.04078e+06	6.76973e+06	0.490046	-1.02901	0.0101888	1	1.47614	down
Com_187_pos	2,6-Dihydroxypurine	--	C5 H4 N4 O2	152.033	1.161	--	--	HMDB0000292	--	Organoheterocyclic compounds	Imidazopyrimidines	Purines and purine derivatives	--	--	--	No results	No results	Full match	170.067	1.69473e+08	234063332	1.24974e+08	4.33303e+08	3.1138e+08	3.36853e+08	0.488667	-1.03308	0.035395	1	1.3504	down
Com_3142_pos	N-Desmethyl sildenafil	--	C21 H28 N6 O4 S	230.096	5.917	--	--	--	--	--	--	--	--	--	--	Invalid mass	No results	No results	461.2	4.93423e+06	5.4739e+06	4.11975e+06	9.26093e+06	9.05557e+06	1.17628e+07	0.482986	-1.04995	0.00350529	1	1.36131	down
Com_4820_pos	Sclareol Glycol	--	C16 H30 O2	254.225	7.967	--	--	--	--	--	--	--	--	--	--	No results	No results	Full match	255.232	1.66606e+06	2.19392e+06	1.81618e+06	5.00559e+06	3.79996e+06	3.17499e+06	0.473782	-1.07771	0.0141335	1	1.36853	down
Com_1927_pos	Senkyunolide A	--	C12 H16 O2	192.116	5.55	--	--	--	--	--	--	--	--	--	--	No results	Full match	Full match	193.123	9.85533e+06	1.29013e+07	8.70989e+06	2.4228e+07	2.55275e+07	2.03994e+07	0.448529	-1.15673	0.00739818	1	1.53919	down
Com_1008_pos	Shikimic Acid	Shikimate; Shikimic acid; 3,4,5-Trihydroxy-1-cyclohexenecarboxylic acid	C7 H10 O5	174.053	1.446	cpd:C00493	map00400 Phenylalanine, tyrosine and tryptophan biosynthesis;map01100 Metabolic pathways;map01110 Biosynthesis of secondary metabolites;map01230 Biosynthesis of amino acids	HMDB0003070	--	Organic oxygen compounds	Organooxygen compounds	Alcohols and polyols	--	--	--	No results	No results	Full match	192.087	2.35022e+07	2.80226e+07	1.73171e+07	6.08252e+07	5.56576e+07	3.93358e+07	0.441808	-1.17851	0.013429	1	1.30685	down
Com_945_pos	Diaminopimelic acid	--	C7 H14 N2 O4	190.096	1.444	--	--	HMDB0001370	--	Organic acids and derivatives	Carboxylic acids and derivatives	Amino acids, peptides, and analogues	--	--	--	Full match	No results	Full match	191.103	1.88624e+07	2.20884e+07	2.67554e+07	5.46973e+07	6.79564e+07	3.86825e+07	0.419659	-1.25271	0.0172359	1	1.1874	down
Com_809_pos	D-(-)-Quinic acid	--	C7 H12 O6	192.064	1.467	--	--	HMDB0003072	--	Organic oxygen compounds	Organooxygen compounds	Alcohols and polyols	--	--	--	Full match	Full match	Full match	193.071	2.42404e+07	3.10068e+07	23441082	8.19861e+07	6.40222e+07	4.88608e+07	0.403801	-1.30828	0.0117345	1	1.21522	down
Com_1471_pos	methyl oxo pentanoate	--	C6 H10 O3	130.063	1.48	--	--	--	--	--	--	--	--	--	--	No results	No results	Full match	131.071	1.13149e+07	1.33918e+07	9.4221e+06	3.33893e+07	3.32835e+07	2.24631e+07	0.382885	-1.38502	0.00551562	1	1.01346	down
Com_7505_pos	Bisulfurous Acid	--	C11 H8 O2	172.053	5.179	--	--	--	--	--	--	--	--	--	--	No results	No results	Full match	173.06	286049	596383	289922	676372	1.35067e+06	1.06727e+06	0.378874	-1.40021	0.0363253	1	1.26248	down
Com_7275_pos	Indole-3-acetamide	(Indol-3-yl)acetamide; Indole-3-acetamide	C10 H10 N2 O	174.08	5.365	cpd:C02693	map00380 Tryptophan metabolism	HMDB0029739	--	Organoheterocyclic compounds	Indoles and derivatives	Indoles	--	--	--	No results	No results	Full match	175.087	501703	562987	499816	1.46192e+06	1.53727e+06	1.28191e+06	0.365445	-1.45228	0.000207795	1	1.56536	down
Com_1845_pos	Coumalic acid	--	C6 H4 O4	140.011	1.527	--	--	--	--	--	--	--	--	--	--	No results	No results	Full match	141.019	9.15914e+06	1.01392e+07	7.61827e+06	2.62156e+07	2.52136e+07	2.78036e+07	0.339716	-1.5576	0.00288892	1	1.50558	down
Com_2496_pos	3-N-butyl-4,5-dihydrophthalide	--	C12 H16 O2	192.116	5.83	--	--	--	--	--	--	--	--	--	--	No results	No results	Full match	193.123	4.25724e+06	4.81995e+06	3.40253e+06	1.64409e+07	1.25877e+07	7.72179e+06	0.33958	-1.55818	0.0266027	1	1.14496	down
Com_3169_pos	2-Aminoadipic acid	--	C6 H11 N O4	161.069	1.471	--	--	HMDB0000510	--	Organic acids and derivatives	Carboxylic acids and derivatives	Amino acids, peptides, and analogues	--	--	--	No results	No results	Full match	162.077	2.37161e+06	3.13936e+06	2.13702e+06	7.85733e+06	6.17281e+06	8.4918e+06	0.33958	-1.55818	0.00216781	1	1.09341	down
Com_7767_pos	Schisandrin C	--	C22 H24 O6	384.157	5.443	--	--	--	--	--	--	--	--	--	--	No results	No results	Full match	367.154	356021	388828	343519	1.01457e+06	1.14858e+06	1.09379e+06	0.334169	-1.58135	2.9e-05	1	1.08534	down
Com_3707_pos	Nodakenin	Nodakenin	C20 H24 O9	408.141	5.713	cpd:C09279	--	--	--	--	--	--	--	--	--	No results	No results	Full match	409.148	2.039e+06	2.65456e+06	2.40109e+06	8.18305e+06	4.55807e+06	8.67406e+06	0.331291	-1.59383	0.0237188	1	1.51476	down
Com_1586_pos	LPC 18:3	--	C26 H48 N O7 P	517.318	8.359	--	--	--	LMGP01050128	--	--	--	Glycerophospholipids [GP]	Glycerophosphocholines [GP01]	Monoacylglycerophosphocholines [GP0105]	No results	Full match	Full match	518.326	4.80318e+06	1.09226e+07	5.32784e+06	3.26248e+07	1.50164e+07	1.68197e+07	0.32661	-1.61436	0.0335209	1	1.27579	down
Com_736_pos	Xanthurenic acid O-hexoside	--	C16 H17 N O9	367.091	5.025	--	--	--	--	--	--	--	--	--	--	No results	No results	Full match	368.098	3.01189e+07	3.23729e+07	2.20003e+07	9.38056e+07	9.50476e+07	7.33758e+07	0.322207	-1.63394	0.00217159	1	1.04074	down
Com_4524_pos	ethyl 4-({[(3-morpholinopropyl)amino]carbothioyl}amino)benzoate	--	C17 H25 N3 O3 S	373.135	4.823	--	--	--	--	--	--	--	--	--	--	Invalid mass	No results	No results	374.143	1.19498e+06	1.863e+06	1.13884e+06	5.66578e+06	4.3835e+06	3.0829e+06	0.319583	-1.64574	0.00885525	1	1.16578	down
Com_7203_pos	Roburic acid	--	C30 H48 O2	440.366	7.354	--	--	--	--	--	--	--	--	--	--	No results	No results	Full match	441.374	300704	467254	470581	1.38441e+06	1.6015e+06	893008	0.3193	-1.64701	0.00843521	1	1.53361	down
Com_3777_pos	Linalool	Linalool; 3,7-Dimethylocta-1,6-dien-3-ol; (RS)-Linalool	C10 H18 O	154.136	5.754	cpd:C03985	--	HMDB0036100	--	Lipids and lipid-like molecules	Prenol lipids	Monoterpenoids	--	--	--	No results	Full match	Full match	155.143	2.42251e+06	2.57063e+06	2.47241e+06	7.67851e+06	8.24212e+06	7.55672e+06	0.317989	-1.65295	1.48e-05	1	1.65526	down
Com_1095_pos	Biopterin	Biopterin; 2-Amino-6-(1,2-dihydroxypropyl)-4(1H)-pteridinone	C9 H11 N5 O3	237.085	1.481	cpd:C06313	--	HMDB0000817	--	Organoheterocyclic compounds	Pteridines and derivatives	Pterins and derivatives	--	--	--	Full match	No results	Full match	238.093	1.64317e+07	1.23932e+07	1.30104e+07	4.15226e+07	5.58726e+07	3.50955e+07	0.31576	-1.6631	0.00378421	1	1.58211	down
Com_4542_pos	Dihydrokavain	--	C14 H16 O3	232.11	5.578	--	--	HMDB0029504	--	Phenylpropanoids and polyketides	Kavalactones		--	--	--	No results	No results	Full match	233.118	1.27424e+06	1.6126e+06	1.65063e+06	5.62407e+06	4.728e+06	4.24956e+06	0.310751	-1.68617	0.000550002	1	1.31219	down
Com_6401_pos	Methyl Palmitate	Methyl palmitate	C17 H34 O2	292.24	8.637	cpd:C16995	--	HMDB0061859	--	Lipids and lipid-like molecules	Fatty Acyls	Fatty acid esters	--	--	--	Invalid mass	No results	No match	293.248	608970	636344	664419	2.12909e+06	2.41763e+06	1.65865e+06	0.307755	-1.70015	0.00662069	1	1.33321	down
Com_4784_pos	L-5-Hydroxytryptophan	--	C11 H12 N2 O3	220.085	4.965	--	--	HMDB0000472	--	Organoheterocyclic compounds	Indoles and derivatives	Tryptamines and derivatives	--	--	--	No results	No results	Full match	221.092	1.47214e+06	1.50308e+06	1.50447e+06	4.44813e+06	4.85241e+06	5.34481e+06	0.305878	-1.70897	0.0017174	1	1.5283	down
Com_1508_pos	2-acetamido-3-(4-methoxyphenyl)propanoic acid	--	C12 H15 N O4	237.101	5.213	--	--	--	--	--	--	--	--	--	--	Full match	No results	Full match	238.108	7.5977e+06	1.21485e+07	7.89823e+06	2.84762e+07	2.53786e+07	3.6632e+07	0.305507	-1.71072	0.00408546	1	1.09289	down
Com_5250_pos	Astragalus polyphenols	--	C20 H22 O9	406.125	5.897	--	--	--	--	--	--	--	--	--	--	No results	No results	Full match	407.132	927902	1.47493e+06	895075	4.04456e+06	2.91073e+06	3.89692e+06	0.303893	-1.71836	0.00537054	1	1.44813	down
Com_2314_pos	Parthenolide	Parthenolide	C15 H20 O3	248.142	5.588	cpd:C07609	--	--	LMPR0103090002	--	--	--	Prenol Lipids [PR]	Isoprenoids [PR01]	C15 isoprenoids (sesquiterpenes) [PR0103]	No results	No results	Full match	249.149	4.52468e+06	4.49377e+06	5.08902e+06	14956190	1.90733e+07	1.34711e+07	0.296996	-1.75149	0.00306894	1	1.3801	down
Com_5851_pos	Vincristine	Vincristine; 22-Oxovincaleukoblastine	C46 H56 N4 O10	824.396	6.406	cpd:C07204	map00901 Indole alkaloid biosynthesis;map01110 Biosynthesis of secondary metabolites	HMDB0014681	--	Alkaloids and derivatives	Vinca alkaloids		--	--	--	No results	No results	Full match	825.404	626108	646372	499245	3.07721e+06	1.18545e+06	1.80161e+06	0.292158	-1.77518	0.0429166	1	1.48573	down
Com_6949_pos	Pectolinarin	--	C29 H34 O15	622.191	5.351	--	--	--	--	--	--	--	--	--	--	No results	No results	Full match	623.198	484862	544583	337999	1.67694e+06	1.19339e+06	1.8812e+06	0.28779	-1.79691	0.00328551	1	1.35236	down
Com_1026_pos	Phe-Phe	--	C18 H20 N2 O3	312.148	6.546	--	--	HMDB0013302	--	Organic acids and derivatives	Carboxylic acids and derivatives	Amino acids, peptides, and analogues	--	--	--	No results	No results	Full match	313.155	5.7287e+06	1.44086e+07	1.69937e+07	5.9772e+07	4.76875e+07	2.23146e+07	0.286119	-1.80531	0.0487028	1	1.11049	down
Com_7_pos	DL-Tryptophan	--	C11 H12 N2 O2	204.09	5.159	--	--	HMDB0030396	--	Organoheterocyclic compounds	Indoles and derivatives	Indolyl carboxylic acids and derivatives	--	--	--	Full match	Full match	Full match	205.097	1551231569	1938369750	1530108697	3502494819	6057128288	7987588003	0.286069	-1.80557	0.029117	1	1.51235	down
Com_7267_pos	(-)-Norepinephrine N-hexoside	--	C14 H21 N O8	331.127	5.379	--	--	--	--	--	--	--	--	--	--	No results	No results	Full match	332.134	273177	463684	244526	1.31208e+06	1.54586e+06	623133	0.281921	-1.82664	0.0269466	1	1.42503	down
Com_5563_pos	WLH	--	C23 H30 N6 O4	908.475	8.555	--	--	--	--	--	--	--	--	--	--	Invalid mass	No results	No results	909.483	809726	570547	790451	3.50187e+06	3.09023e+06	1.32871e+06	0.274053	-1.86747	0.0432811	1	1.46948	down
Com_892_pos	Caprolactam	--	C6 H11 N O	113.084	5.348	--	--	HMDB0062769	--	Organoheterocyclic compounds	Lactams	Caprolactams	--	--	--	Full match	No results	No results	114.092	1.06297e+07	1.26832e+07	2.71883e+07	7.06599e+07	6.79383e+07	4.59341e+07	0.273672	-1.86948	0.0257182	1	1.24992	down
Com_1331_pos	8-(1,2-dihydroxy-3-methylbut-3-en-1-yl)-7-methoxy-2H-chromen-2-one	--	C15 H16 O5	298.084	5.651	--	--	HMDB0132703	--	Phenylpropanoids and polyketides	Coumarins and derivatives		--	--	--	Invalid mass	No results	No match	299.092	9.38318e+06	1.29236e+07	1.05069e+07	4.22904e+07	3.80958e+07	4.04479e+07	0.271559	-1.88066	0.0025713	1	1.09338	down
Com_1991_pos	Integrifoside A	--	C21 H36 O8	416.24	6.095	--	--	--	--	--	--	--	--	--	--	No results	No results	Full match	417.247	4.25535e+06	6.906e+06	3.91202e+06	2.17227e+07	2.42063e+07	9.62284e+06	0.271338	-1.88183	0.0290671	1	1.477	down
Com_6203_pos	Poricoic acid A	--	C31 H46 O5	498.334	6.966	--	--	--	--	--	--	--	--	--	--	No results	No results	Full match	499.341	364659	995817	550003	2.4199e+06	2.69367e+06	2.09024e+06	0.265204	-1.91483	0.03381	1	1.32587	down
Com_2456_pos	Ptaquiloside	Ptaquiloside; Braxin C	C20 H30 O8	398.192	5.656	cpd:C19515	--	--	--	--	--	--	--	--	--	No results	No results	Full match	399.2	4.25133e+06	5.30686e+06	3.64165e+06	1.68778e+07	1.60588e+07	1.717e+07	0.263435	-1.92448	0.00527383	1	1.57515	down
Com_6408_pos	7-demethylsuberosin	--	C14 H14 O3	230.095	5.668	--	--	--	--	--	--	--	--	--	--	No results	No results	Full match	231.102	682815	589103	210276	1.23603e+06	2.04035e+06	2.45314e+06	0.258694	-1.95068	0.0406547	1	1.33889	down
Com_3164_pos	N-(1-adamantyl)-N'-(2-chlorobenzyl)thiourea	--	C18 H23 Cl N2 S	334.124	4.778	--	--	--	--	--	--	--	--	--	--	Invalid mass	No results	No results	335.132	2.11489e+06	2.9385e+06	2.85095e+06	1.1059e+07	1.09489e+07	8.73203e+06	0.257136	-1.9594	0.000726155	1	1.34678	down
Com_4808_pos	Cytosine	Cytosine	C4 H5 N3 O	111.044	1.472	cpd:C00380	map00240 Pyrimidine metabolism;map01100 Metabolic pathways	HMDB0000630	--	Organoheterocyclic compounds	Diazines	Pyrimidines and pyrimidine derivatives	--	--	--	No results	No results	Full match	112.051	1.07339e+06	1.13386e+06	957113	3.75189e+06	3.54356e+06	5.28503e+06	0.25153	-1.9912	0.00353022	1	1.42511	down
Com_986_pos	2-(1H-benzimidazol-2-yl)-N-[4-(benzyloxy)phenyl]benzamide	--	C27 H22 N4 O2	434.177	5.498	--	--	--	--	--	--	--	--	--	--	Invalid mass	No results	No match	435.184	1.25396e+07	1.76301e+07	1.22176e+07	5.25599e+07	5.08605e+07	6.54492e+07	0.251006	-1.99421	0.00116572	1	1.62816	down
Com_3699_pos	Mevalonolactone	--	C6 H10 O3	130.063	4.941	--	--	HMDB0006024	--	Organoheterocyclic compounds	Lactones	Delta valerolactones	--	--	--	Full match	Full match	Full match	131.071	1.99505e+06	2.19941e+06	1.18596e+06	7.29382e+06	8.54182e+06	5.68457e+06	0.250018	-1.9999	0.00602716	1	1.23869	down
Com_3864_pos	2,4-dihydroxyheptadec-16-en-1-yl acetate	--	C19 H36 O4	368.254	7.529	--	--	--	LMFA05000640	--	--	--	Fatty Acyls [FA]	Fatty alcohols [FA05]	_	Invalid mass	No results	No results	369.261	1.17998e+06	1.51798e+06	1.59173e+06	7.65248e+06	5.87873e+06	3.71234e+06	0.24877	-2.00711	0.0125466	1	1.16473	down
Com_5511_pos	Lobetyolin	--	C20 H28 O8	396.177	7.518	--	--	--	--	--	--	--	--	--	--	No results	No results	Full match	397.184	633134	780808	485330	3.60307e+06	2.79425e+06	1.48013e+06	0.241102	-2.05228	0.0190277	1	1.5032	down
Com_552_pos	Skatole	Skatole; 3-Methylindole	C9 H9 N	131.074	5.158	cpd:C08313	--	HMDB0000466	--	Organoheterocyclic compounds	Indoles and derivatives	Indoles	--	--	--	Full match	No results	No results	132.081	2.23247e+07	2.80149e+07	2.30145e+07	7.07387e+07	1.05362e+08	1.37058e+08	0.234239	-2.09394	0.0103586	1	1.6037	down
Com_6357_pos	Momordin Ic	--	C41 H64 O13	764.432	8.65	--	--	--	--	--	--	--	--	--	--	No results	No results	Full match	765.44	523209	351351	307949	2.40371e+06	1.50469e+06	1.22925e+06	0.230165	-2.11926	0.00533442	1	1.41748	down
Com_2788_pos	N-(9H-Purin-6-ylcarbamoyl)threonine	--	C10 H12 N6 O4	280.093	5.515	--	--	--	--	--	--	--	--	--	--	No results	No results	Full match	263.09	2.30504e+06	3.60244e+06	1.43148e+06	8.61934e+06	1.44146e+07	8.89524e+06	0.229851	-2.12123	0.0131972	1	1.41373	down
Com_441_pos	(3R)-4,4-Dimethyl-2-oxotetrahydro-3-furanyl beta-D-glucopyranoside	--	C12 H20 O8	292.116	4.945	--	--	--	--	--	--	--	--	--	--	Full match	No results	No results	293.123	3.76558e+07	3.90981e+07	2.73301e+07	1.69238e+08	1.56104e+08	1.30402e+08	0.228383	-2.13048	0.000801988	1	1.02131	down
Com_570_pos	DL-Carnitine	--	C7 H15 N O3	161.106	1.38	--	--	HMDB0000062	--	Organic nitrogen compounds	Organonitrogen compounds	Quaternary ammonium salts	--	--	--	Full match	Full match	No results	162.113	1.40763e+07	1.30859e+07	2.71508e+07	7.73784e+07	1.30249e+08	4.72104e+07	0.213128	-2.23021	0.0169677	1	1.40322	down
Com_3243_pos	(2R)-2-[(2R,5S)-5-[(2S)-2-hydroxybutyl]oxolan-2-yl]propanoic acid	--	C11 H20 O4	216.137	5.814	--	--	--	--	--	--	--	--	--	--	Full match	No results	No results	217.144	1.66591e+06	2.04797e+06	2.07519e+06	8.87817e+06	1.09009e+07	7.64518e+06	0.211093	-2.24405	0.000471031	1	1.617	down
Com_824_pos	Dihydrojasmone	--	C11 H18 O	166.136	6.054	--	--	HMDB0031565	--	Organic oxygen compounds	Organooxygen compounds	Carbonyl compounds	--	--	--	No results	No results	Full match	167.143	1.1809e+07	1.50757e+07	1.26683e+07	6.0869e+07	8.21351e+07	4.44862e+07	0.21096	-2.24496	0.00627146	1	1.44628	down
Com_2099_pos	9,17-Octadecadiene-12,14-diyne-1,11,16-triol	--	C18 H26 O3	290.188	6.437	--	--	--	--	--	--	--	--	--	--	No results	No results	Full match	291.196	1.97233e+06	5.95643e+06	4.11092e+06	1.81501e+07	2.22673e+07	1.671e+07	0.210751	-2.24639	0.0300438	1	1.23316	down
Com_1269_pos	Isoquinoline	Isoquinoline; 2-Benzazine; Benzo[c]pyridine	C9 H7 N	129.058	5.155	cpd:C06323	--	HMDB0034244	--	Organoheterocyclic compounds	Isoquinolines and derivatives		--	--	--	Full match	No results	No results	130.065	6.52782e+06	9.97958e+06	7.99425e+06	2.91186e+07	4.04672e+07	4.70517e+07	0.210067	-2.25108	0.00125382	1	1.6102	down
Com_1425_pos	Phloretin	Phloretin	C15 H14 O5	274.084	5.588	cpd:C00774	--	HMDB0003306	LMPK12120525	Phenylpropanoids and polyketides	Linear 1,3-diarylpropanoids	Chalcones and dihydrochalcones	Polyketides [PR]	Flavonoids [PK12]	Chalcones and dihydrochalcones [PK1212]	Full match	Full match	Full match	275.092	6.32724e+06	9.10897e+06	7.61127e+06	3.54128e+07	3.61541e+07	3.99311e+07	0.206707	-2.27434	0.0019031	1	1.64549	down
Com_5933_pos	Diethyl phosphate	--	C4 H11 O4 P	154.04	4.181	--	--	HMDB0012209	--	Organic acids and derivatives	Organic phosphoric acids and derivatives	Phosphate esters	--	--	--	No results	No results	Full match	155.047	406459	441270	328811	2.9445e+06	1.53735e+06	1.29563e+06	0.203642	-2.29589	0.0169276	1	1.57192	down
Com_3443_pos	Icariin	Icariin	C33 H40 O15	676.236	5.466	cpd:C17555	--	--	LMPK12112009	--	--	--	Polyketides [PR]	Flavonoids [PK12]	Flavones and Flavonols [PK1211]	No results	No results	Full match	677.244	1.61492e+06	1.45012e+06	970991	4.47704e+06	5.57048e+06	9.98884e+06	0.201435	-2.31161	0.00834852	1	1.14703	down
Com_5576_pos	trans-zeatin 9-O-glucoside	--	C16 H23 N5 O6	381.164	1.471	--	--	--	--	--	--	--	--	--	--	No results	No results	Full match	382.171	486927	688314	402121	3.4724e+06	2.62926e+06	1.91734e+06	0.196703	-2.34591	0.0022906	1	1.28188	down
Com_678_pos	18-汕-Glycyrrhetinic acid	--	C30 H46 O4	470.341	8.426	--	--	--	--	--	--	--	--	--	--	Full match	Full match	Full match	471.348	1.33372e+07	1.80345e+07	1.89129e+07	1.03975e+08	8.76034e+07	8.20134e+07	0.183794	-2.44384	0.000485646	1	1.22064	down
Com_2212_pos	2-deoxyglucose-6-phosphate	--	C6 H13 O8 P	244.035	5.431	--	--	--	--	--	--	--	--	--	--	No results	No results	Full match	245.042	2.19074e+06	2.50093e+06	1.9966e+06	1.44248e+07	1.1669e+07	1.25075e+07	0.173265	-2.52895	4.23e-05	1	1.09893	down
Com_1175_pos	Anthranilic acid	Anthranilate; Anthranilic acid; o-Aminobenzoic acid; Vitamin L1; 2-Aminobenzoate	C7 H7 N O2	137.048	4.7	cpd:C00108	map00380 Tryptophan metabolism;map00400 Phenylalanine, tyrosine and tryptophan biosynthesis;map01100 Metabolic pathways;map01110 Biosynthesis of secondary metabolites;map01230 Biosynthesis of amino acids	HMDB0001123	--	Benzenoids	Benzene and substituted derivatives	Benzoic acids and derivatives	--	--	--	Full match	Full match	Full match	138.055	5.99041e+06	7.27195e+06	4.99234e+06	1.62017e+07	4.11823e+07	5.13284e+07	0.167917	-2.57418	0.0321693	1	1.53259	down
Com_1446_pos	3-Dehydroshikimic acid	--	C7 H8 O5	172.038	1.469	--	--	--	--	--	--	--	--	--	--	No results	No results	Full match	173.045	3.5788e+06	3.93549e+06	3.57025e+06	3.72829e+07	1.74172e+07	1.3103e+07	0.163481	-2.6128	0.030607	1	1.55172	down
Com_843_pos	pentane-1,2,3,4,5-pentol	--	C5 H12 O5	152.069	1.445	--	--	--	--	--	--	--	--	--	--	Full match	No results	Full match	153.076	6.29497e+06	8.35335e+06	8.14433e+06	3.98061e+07	7.92259e+07	2.28743e+07	0.160618	-2.6383	0.034901	1	1.40619	down
Com_5069_pos	2,2'-Cyclouridine	--	C9 H10 N2 O5	226.059	1.572	--	--	--	--	--	--	--	--	--	--	No results	No results	Full match	227.067	531128	635659	592119	4.41772e+06	3.59752e+06	2.93884e+06	0.160571	-2.63872	0.0011804	1	1.6079	down
Com_2137_pos	LPE 18:3	--	C23 H42 N O7 P	475.271	8.316	--	--	--	LMGP02050043	--	--	--	Glycerophospholipids [GP]	Glycerophosphoethanolamines [GP02]	Monoacylglycerophosphoethanolamines [GP0205]	No results	Full match	No results	476.278	1.97324e+06	2.46758e+06	2.46748e+06	2.10846e+07	1.22859e+07	9.75287e+06	0.160198	-2.64207	0.0101497	1	1.59862	down
Com_5159_pos	Leucosceptoside A	--	C30 H38 O15	638.219	5.779	--	--	--	--	--	--	--	--	--	--	No results	No results	Full match	639.226	552955	500796	589481	3.15575e+06	3.28217e+06	4.42255e+06	0.151304	-2.72448	0.000817697	1	1.05518	down
Com_463_pos	Acetyl-L-carnitine	--	C9 H17 N O4	203.116	1.463	--	--	HMDB0000201	LMFA07070050	Lipids and lipid-like molecules	Fatty Acyls	Fatty acid esters	Fatty Acyls [FA]	Fatty esters [FA07]	Fatty acyl carnitines [FA0707]	Full match	Full match	No match	204.123	9.80397e+06	1.21158e+07	3.65835e+07	1.24432e+08	164975270	9.83899e+07	0.15086	-2.72871	0.0263488	1	1.30277	down
Com_3821_pos	2-cyano-3-(3,4-dimethoxyphenyl)acrylic acid	--	C12 H11 N O4	233.069	5.614	--	--	--	--	--	--	--	--	--	--	Full match	No results	No results	234.077	779123	1.1102e+06	1.03045e+06	5.83462e+06	8.01585e+06	6.11197e+06	0.146263	-2.77336	0.000202187	1	1.32603	down
Com_507_pos	MAG (18:2)	--	C21 H38 O4	354.277	9.37	--	--	--	--	--	--	--	--	--	--	No results	No results	Full match	355.284	1.19852e+07	1.86159e+07	1.34167e+07	7.75924e+07	1.46024e+08	8.99809e+07	0.140364	-2.83276	0.00182965	1	1.43706	down
Com_3323_pos	Purpurin	Purpurin	C14 H8 O5	256.037	5.627	cpd:C10395	--	--	LMPK12140007	--	--	--	Polyketides [PR]	Flavonoids [PK12]	Flavanones [PK1214]	Full match	Full match	Full match	257.045	1.2151e+06	1.27394e+06	1.08793e+06	6.78881e+06	8.39252e+06	1.0654e+07	0.138452	-2.85254	0.00184737	1	1.40437	down
Com_5381_pos	Pristimerin	Pristimerin	C30 H40 O4	464.292	7.309	cpd:C08633	--	--	--	--	--	--	--	--	--	No results	No results	Full match	465.299	345342	417136	546083	2.58724e+06	3.91713e+06	2.97147e+06	0.138094	-2.85627	0.000405427	1	1.21494	down
Com_4662_pos	Glabrene	--	C20 H18 O4	322.121	5.473	--	--	HMDB0029530	LMPK12080060	Phenylpropanoids and polyketides	Isoflavonoids	Pyranoisoflavonoids	Polyketides [PR]	Flavonoids [PK12]	Isoflavans [PK1208]	No results	No results	Full match	323.128	208914	677771	882731	5.37693e+06	2.30717e+06	5.13324e+06	0.138049	-2.85675	0.0231044	1	1.20155	down
Com_1353_pos	Arbutin	Arbutin; Ursin; Uvasol; Hydroquinone-O-beta-D-glucopyranoside	C12 H16 O7	272.09	1.48	cpd:C06186	map00010 Glycolysis / Gluconeogenesis	HMDB0029943	--	Organic oxygen compounds	Organooxygen compounds	Carbohydrates and carbohydrate conjugates	--	--	--	No results	No results	Full match	290.124	3.7171e+06	4.46047e+06	2.96885e+06	4.14692e+07	2.52734e+07	1.46098e+07	0.137014	-2.8676	0.0143101	1	1.5062	down
Com_3173_pos	Monolaurin	--	C15 H30 O4	296.197	5.982	--	--	--	--	--	--	--	--	--	--	Invalid mass	No results	No results	297.204	716544	1.45117e+06	1.1087e+06	8.87548e+06	1.13205e+07	4.84357e+06	0.130849	-2.93402	0.00394891	1	1.32785	down
Com_1961_pos	N-(2,6-Dimethylphenyl)-N-(methoxyacetyl) alanine	--	C14 H19 N O4	265.132	5.679	--	--	--	--	--	--	--	--	--	--	Full match	No results	No results	266.139	2.34144e+06	3.09449e+06	2.24633e+06	1.82648e+07	1.67544e+07	2.54071e+07	0.127134	-2.97557	0.000297554	1	1.54141	down
Com_1006_pos	Sedanolide	--	C12 H18 O2	176.121	5.992	--	--	HMDB0034450	--	Organoheterocyclic compounds	Isobenzofurans		--	--	--	Invalid mass	No results	No results	177.128	5.04102e+06	7.13673e+06	6.14896e+06	6.098e+07	5.81406e+07	2.68864e+07	0.125519	-2.99402	0.009385	1	1.35753	down
Com_2508_pos	Isotanshinone IIA	--	C19 H18 O3	294.126	5.474	--	--	--	--	--	--	--	--	--	--	No results	No results	Full match	295.133	2.05858e+06	1.73604e+06	1.44705e+06	1.63259e+07	1.23524e+07	1.33139e+07	0.124825	-3.00202	0.000119722	1	1.0311	down
Com_6225_pos	Curdione	Curdione	C15 H24 O2	236.178	9.487	cpd:C17493	--	HMDB0034714	--	Lipids and lipid-like molecules	Prenol lipids	Sesquiterpenoids	--	--	--	No results	No results	Full match	237.185	285341	212482	274192	2.58843e+06	1.66519e+06	2.08045e+06	0.121883	-3.03643	0.000316294	1	1.38097	down
Com_8256_pos	LPC(1-acyl 18:2)	--	C26 H50 N O7 P	519.333	7.905	--	--	--	--	--	--	--	--	--	--	No results	No results	Full match	520.34	64557.4	82853.5	65259.7	531321	783676	450363	0.120469	-3.05327	0.00160615	1	1.56986	down
Com_876_pos	Furanodiene	Furanodiene	C15 H20 O	216.152	6.055	cpd:C16959	--	HMDB0036769	--	Lipids and lipid-like molecules	Prenol lipids	Sesquiterpenoids	--	--	--	No results	No results	Full match	217.159	6.33466e+06	7.65191e+06	6.90299e+06	6.53023e+07	7.49851e+07	3.87449e+07	0.11668	-3.09937	0.00592669	1	1.48675	down
Com_327_pos	Clofencet-potassium	--	C13 H11 Cl N2 O3	278.041	1.354	--	--	--	--	--	--	--	--	--	--	Invalid mass	No results	No results	279.048	1.77034e+07	2.26406e+07	1.57097e+07	2.21543e+08	1.55194e+08	1.32236e+08	0.110131	-3.18271	0.000535405	1	1.57433	down
Com_6505_pos	汐-Boswellic acid	--	C30 H48 O3	456.362	6.253	--	--	--	--	--	--	--	--	--	--	No results	Full match	Full match	457.369	171050	208830	195844	1.98475e+06	2.28976e+06	1.08708e+06	0.107379	-3.21921	0.00757375	1	1.6148	down
Com_647_pos	6-(7-methyloctyl)-1H,3H,4H,6H-furo[3,4-c]furan-1-one	--	C15 H24 O3	252.173	6.861	--	--	--	--	--	--	--	--	--	--	Full match	No results	No results	253.18	8.40906e+06	8.82665e+06	8.72221e+06	1.1029e+08	103809003	2.94769e+07	0.10657	-3.23012	0.039861	1	1.4657	down
Com_61_pos	DL-Stachydrine	--	C7 H13 N O2	143.095	1.458	--	--	--	--	--	--	--	--	--	--	Full match	Full match	Full match	144.102	8.74477e+07	1.0061e+08	1.0664e+08	1325313288	696978380	8.066e+08	0.104174	-3.26293	0.0044376	1	1.23548	down
Com_2068_pos	QMH	--	C16 H26 N6 O5 S	414.175	4.798	--	--	--	--	--	--	--	--	--	--	Invalid mass	No results	No results	415.182	1.24439e+06	1.65007e+06	979614	2.21065e+07	9.05209e+06	6.06136e+06	0.104086	-3.26415	0.0194937	1	1.55234	down
Com_796_pos	(2,6-dimethylmorpholino)(1-methyl-5-nitro-1H-pyrazol-4-yl)methanone	--	C11 H16 N4 O4	290.098	1.995	--	--	--	--	--	--	--	--	--	--	Invalid mass	No results	No results	291.105	5.54244e+06	7.28168e+06	5.56516e+06	8.39571e+07	5.60599e+07	4.04686e+07	0.101888	-3.29495	0.00343449	1	1.17797	down
Com_4092_pos	Lysopa 18:0	--	C21 H43 O7 P	438.276	7.554	--	--	--	--	--	--	--	--	--	--	No results	No results	Full match	439.283	452997	625878	468265	6.21141e+06	7.01267e+06	1.96736e+06	0.101843	-3.29558	0.0274349	1	1.19501	down
Com_131_pos	4-acetyl-4-(ethoxycarbonyl)heptanedioic acid	--	C12 H18 O7	274.103	4.716	--	--	--	--	--	--	--	--	--	--	Invalid mass	No results	No results	275.11	2.51737e+07	6.17697e+07	3.10524e+07	6.43525e+08	2.38558e+08	2.88592e+08	0.100793	-3.31053	0.00524786	1	1.52772	down
Com_3278_pos	Kynurenic acid	4-Hydroxy-2-quinolinecarboxylic acid; Kynurenic acid; Kynurenate	C10 H7 N O3	189.043	4.775	cpd:C01717	map00380 Tryptophan metabolism;map01100 Metabolic pathways	HMDB0000715	--	Organoheterocyclic compounds	Quinolines and derivatives	Quinoline carboxylic acids	--	--	--	Full match	Full match	Full match	190.05	476751	716939	419212	4.84163e+06	5.83372e+06	5.42435e+06	0.100182	-3.3193	0.00229499	1	1.10515	down
Com_488_pos	12-Oxo phytodienoic acid	--	C18 H28 O3	292.204	7.562	--	--	--	--	--	--	--	--	--	--	Full match	No results	No results	293.211	1.04149e+07	1.66749e+07	1.25491e+07	1.01427e+08	1.49601e+08	1.55201e+08	0.0975776	-3.35731	0.000270713	1	1.03851	down
Com_5646_pos	Pterosin Z	--	C15 H20 O2	232.147	7.499	--	--	--	--	--	--	--	--	--	--	No results	No results	Full match	233.154	434479	210186	156111	3.37499e+06	2.76197e+06	2.25479e+06	0.0954243	-3.3895	0.00823843	1	1.60208	down
Com_805_pos	(5E)-7-methylidene-10-oxo-4-(propan-2-yl)undec-5-enoic acid	--	C15 H24 O3	252.173	5.835	--	--	--	--	--	--	--	--	--	--	Full match	No results	No results	253.18	4.30729e+06	6.96285e+06	4.33608e+06	8.24021e+07	5.18567e+07	2.98151e+07	0.095117	-3.39415	0.00580638	1	1.3654	down
Com_2213_pos	Apo-13-zeaxanthinone	--	C18 H26 O2	274.194	7.574	--	--	--	--	--	--	--	--	--	--	No results	No results	Full match	275.201	1.32902e+06	2.17636e+06	1.60247e+06	1.31135e+07	2.01945e+07	2.08803e+07	0.0942611	-3.40719	0.000343955	1	1.25637	down
Com_587_pos	Hordatine A	Hordatine A	C28 H38 N8 O4	550.3	5.906	cpd:C08307	--	HMDB0030461	--	Phenylpropanoids and polyketides	2-arylbenzofuran flavonoids		--	--	--	No results	No results	Full match	551.307	1.2793e+07	4.06119e+06	1.13155e+07	8.64789e+07	1.24569e+08	1.01617e+08	0.0900955	-3.4724	0.0146125	1	1.59803	down
Com_3286_pos	N-Feruloyltyramine	N-Feruloyltyramine; trans-N-Feruloyltyramine	C18 H19 N O4	313.132	6.014	cpd:C02717	--	HMDB0029365	--	Benzenoids	Phenols	Methoxyphenols	--	--	--	No results	No results	Full match	314.139	538561	761828	652314	3.96863e+06	6.8343e+06	1.08859e+07	0.0900326	-3.47341	0.00911899	1	1.44568	down
Com_413_pos	TQH	--	C15 H24 N6 O6	384.176	5.552	--	--	--	--	--	--	--	--	--	--	Full match	No results	No results	385.184	1.1691e+07	1.41107e+07	1.33689e+07	1.43478e+08	1.88367e+08	1.34671e+08	0.083964	-3.57409	0.000194254	1	1.61362	down
Com_4250_pos	Tricin 4'-O-(syringyl alcohol) ether	--	C26 H24 O10	496.137	5.667	--	--	--	--	--	--	--	--	--	--	No results	No results	Full match	497.144	320309	410261	308132	1.36101e+06	4.39703e+06	6.63999e+06	0.0837796	-3.57726	0.0362542	1	1.43509	down
Com_8163_pos	Vitamin D2	Vitamin D2; Ergocalciferol	C28 H44 O	396.34	8.457	cpd:C05441	map00100 Steroid biosynthesis;map01100 Metabolic pathways	HMDB0000900	LMST03010001	Lipids and lipid-like molecules	Steroids and steroid derivatives	Vitamin D and derivatives	Sterols [ST]	Secosteroids [ST03]	Vitamin D2 and derivatives [ST0301]	No results	No results	Full match	397.347	64152.7	75769.9	60025.9	825058	852928	732794	0.0829394	-3.5918	2.52e-05	1	1.58293	down
Com_571_pos	Palmitoleic Acid	(9Z)-Hexadecenoic acid; Palmitoleic acid; cis-9-Hexadecenoic acid; (9Z)-Hexadec-9-enoate	C16 H30 O2	276.209	7.576	cpd:C08362	map00061 Fatty acid biosynthesis	HMDB0012328	LMFA01030056	Lipids and lipid-like molecules	Fatty Acyls	Fatty acids and conjugates	Fatty Acyls [FA]	Fatty Acids and Conjugates [FA01]	Unsaturated fatty acids [FA0103]	Invalid mass	No results	No match	277.216	5.87522e+06	8.2792e+06	7.86701e+06	5.35313e+07	1.2992e+08	8.85608e+07	0.0809576	-3.62669	0.00470948	1	1.22805	down
Com_3554_pos	Methyl arachidonate	--	C21 H34 O2	318.256	7.684	--	--	HMDB0062594	--				--	--	--	No results	No results	Full match	319.263	642599	533103	471341	5.09678e+06	6.08293e+06	9.33578e+06	0.0802829	-3.63876	0.00122742	1	1.4296	down
Com_6799_pos	FQH	--	C20 H26 N6 O5	860.403	7.926	--	--	--	--	--	--	--	--	--	--	Invalid mass	No results	No results	861.41	63448.1	83141.8	104382	1.9296e+06	591633	650796	0.0791204	-3.65981	0.0147394	1	1.56445	down
Com_3509_pos	Poricoic acid B	--	C30 H44 O5	484.318	6.538	--	--	--	--	--	--	--	--	--	--	No results	No results	Full match	485.325	472818	745531	610333	8.00119e+06	9.39782e+06	5.95837e+06	0.0782914	-3.675	0.000170267	1	1.2522	down
Com_4628_pos	Lithocholic Acid	Lithocholic acid; Lithocholate; 3alpha-Hydroxy-5beta-cholanate; 3alpha-Hydroxy-5beta-cholanic acid	C24 H40 O3	398.283	6.838	cpd:C03990	--	HMDB0000761	LMST04010003	Lipids and lipid-like molecules	Steroids and steroid derivatives	Bile acids, alcohols and derivatives	Sterols [ST]	Bile acids and derivatives [ST04]	C24 bile acids, alcohols, and derivatives [ST0401]	Invalid mass	No results	No results	399.29	337099	363258	275589	5.43688e+06	4.51888e+06	2.66899e+06	0.0773043	-3.69331	0.00302976	1	1.53647	down
Com_232_pos	(-)-Caryophyllene oxide	--	C15 H24 O	220.183	6.075	--	--	--	--	--	--	--	--	--	--	Full match	No results	No results	221.19	1.89954e+07	2.22437e+07	1.9412e+07	3.5247e+08	2.72541e+08	249551270	0.0693502	-3.84996	0.000238396	1	1.25112	down
Com_1728_pos	2-(4-aminophenoxy)isophthalonitrile	--	C14 H9 N3 O	235.073	1.293	--	--	--	--	--	--	--	--	--	--	Invalid mass	No results	No results	236.08	536092	790582	1.96078e+06	12793090	2.97778e+07	5.33766e+06	0.0686194	-3.86524	0.0162369	1	1.19047	down
Com_198_pos	4-Guanidinobutyric acid	4-Guanidinobutanoate; 4-Guanidinobutyric acid	C5 H11 N3 O2	145.085	1.465	cpd:C01035	map00330 Arginine and proline metabolism;map01100 Metabolic pathways	HMDB0003464	--	Organic acids and derivatives	Carboxylic acids and derivatives	Amino acids, peptides, and analogues	--	--	--	Full match	Full match	Full match	146.093	1.9211e+07	1.91418e+07	1.37099e+07	1.83387e+08	1.56512e+08	4.32554e+08	0.0673993	-3.89112	0.00828007	1	1.60548	down
Com_2449_pos	3alpha-Dihydrocadambine	--	C27 H34 N2 O10	546.223	5.17	--	--	--	--	--	--	--	--	--	--	No results	No results	Full match	547.23	780448	551338	1.10208e+06	3.75399e+06	1.48682e+07	1.78236e+07	0.0667803	-3.90443	0.0228129	1	1.28377	down
Com_822_pos	ACar 4:0	--	C11 H22 N O4	231.147	4.947	--	--	--	--	--	--	--	--	--	--	No results	Invalid mass	No results	232.155	980354	1.866e+06	8.82019e+06	6.00147e+07	8.32399e+07	3.28652e+07	0.0662421	-3.91611	0.0282005	1	1.26631	down
Com_364_pos	Prostaglandin K2	--	C20 H30 O5	332.197	6.945	--	--	--	LMFA03010023	--	--	--	Fatty Acyls [FA]	Eicosanoids [FA03]	Prostaglandins [FA0301]	Invalid mass	No results	No results	333.204	8.25926e+06	1.43616e+07	1.39692e+07	1.49524e+08	2.13097e+08	1.91273e+08	0.0660596	-3.92009	0.00066394	1	1.14909	down
Com_2386_pos	DL-threitol	--	C4 H10 O4	122.058	1.445	--	--	--	--	--	--	--	--	--	--	No results	No results	Full match	123.065	718741	969140	683102	1.7683e+07	9.92449e+06	9.243e+06	0.0643406	-3.95813	0.0012637	1	1.55146	down
Com_4306_pos	Lindenenol	--	C15 H18 O2	230.131	6.098	--	--	--	--	--	--	--	--	--	--	No results	No results	Full match	231.138	192833	253452	197971	2.49633e+06	6.383e+06	1.75215e+06	0.0605989	-4.04457	0.0166204	1	1.60234	down
Com_6798_pos	Cucurbitacin I	Cucurbitacin I	C30 H42 O7	514.291	7.634	cpd:C08800	--	--	LMST01010110	--	--	--	Sterols [ST]	Sterols [ST01]	Cholesterol and derivatives [ST0101]	No results	No results	Full match	515.298	72749.5	98241.7	109050	1.93025e+06	1.82343e+06	1.00125e+06	0.058895	-4.08571	0.00101645	1	1.50544	down
Com_3180_pos	3-bromo-2,6-dimethoxybenzoic acid	--	C9 H9 Br O4	241.96	1.346	--	--	--	--	--	--	--	--	--	--	Invalid mass	No results	No results	242.967	550569	448096	298452	1.0963e+07	5.92989e+06	7.57123e+06	0.0530212	-4.23729	0.000317759	1	1.53214	down
Com_118_pos	AL 8810 Methyl ester	--	C25 H33 F O4	438.224	5.974	--	--	--	--	--	--	--	--	--	--	Invalid mass	No results	No results	439.231	2.78649e+07	2.88862e+07	3.5527e+07	5.30485e+08	7.3539e+08	5.09933e+08	0.051964	-4.26634	8.92e-05	1	1.38759	down
Com_4932_pos	Celastrol	--	C29 H38 O4	450.276	7.645	--	--	HMDB0002385	--	Lipids and lipid-like molecules	Prenol lipids	Triterpenoids	--	--	--	No results	No results	Full match	451.283	143851	276027	240797	4.67299e+06	4.84858e+06	3.47087e+06	0.0508507	-4.29759	0.000829265	1	1.42251	down
Com_4352_pos	Alisol B 23-acetate	--	C32 H50 O5	514.367	9.196	--	--	--	--	--	--	--	--	--	--	No results	No results	Full match	515.374	180201	223217	353621	6.09681e+06	4.15806e+06	4.8003e+06	0.0502843	-4.31375	0.000729945	1	1.34611	down
Com_4837_pos	Arachidonoyl ethanolamide phosphate	--	C22 H38 N O5 P	876.485	7.888	--	--	--	--	--	--	--	--	--	--	Invalid mass	No results	No results	877.493	140301	187811	159404	1.62381e+06	3.11797e+06	5.19834e+06	0.0490453	-4.34974	0.00963983	1	1.51361	down
Com_2906_pos	N-(2-hydroxyphenyl)acetamide	--	C8 H9 N O2	173.046	5.522	--	--	HMDB0061919	--	Benzenoids	Benzene and substituted derivatives	Anilides	--	--	--	Invalid mass	No results	No results	174.053	340010	410001	274063	1.30124e+07	7.13834e+06	2.2269e+06	0.0457633	-4.44966	0.0264155	1	1.46509	down
Com_794_pos	D-Sorbitol	D-Sorbitol; D-Glucitol; L-Gulitol; Sorbitol	C6 H14 O6	182.08	1.419	cpd:C00794	map00051 Fructose and mannose metabolism;map00052 Galactose metabolism;map01100 Metabolic pathways;map02010 ABC transporters	HMDB0000247	--	Organic oxygen compounds	Organooxygen compounds	Carbohydrates and carbohydrate conjugates	--	--	--	No results	No results	Full match	183.087	2.11072e+06	2.57028e+06	3.43949e+06	6.37972e+07	8.6761e+07	3.69658e+07	0.0433037	-4.52937	0.00131799	1	1.61411	down
Com_5887_pos	T-2 Triol	--	C20 H30 O7	382.197	7.08	--	--	HMDB0035846	--	Lipids and lipid-like molecules	Prenol lipids	Sesquiterpenoids	--	--	--	Invalid mass	No results	No results	383.205	94933.1	133081	65254.7	2.57017e+06	3.10528e+06	1.11652e+06	0.0431788	-4.53353	0.00218425	1	1.48821	down
Com_355_pos	8-Hydroxyquinoline	8-Hydroxyquinoline; Oxyquinoline	C9 H7 N O	145.053	4.951	cpd:C19434	--	--	--	--	--	--	--	--	--	Full match	Full match	Full match	146.06	4.58576e+06	5.98574e+06	2.81485e+06	1.05958e+08	1.11606e+08	9.53083e+07	0.0427852	-4.54674	0.00349267	1	1.19192	down
Com_5331_pos	Angiotensin IV	Angiotensin IV; Angiotensin II, 1-des-asn-2-arg	C40 H54 N8 O8	774.417	7.61	cpd:C15849	--	HMDB0001038	--	Nucleosides, nucleotides, and analogues	Purine nucleotides	Purine deoxyribonucleotides	--	--	--	Invalid mass	No results	No results	775.425	112283	148058	118391	2.4851e+06	2.77663e+06	4.07592e+06	0.0405598	-4.62381	0.00024934	1	1.64062	down
Com_1233_pos	Ouabain	Ouabain; G-Strophanthin	C29 H44 O12	566.271	6.857	cpd:C01443	--	HMDB0031448	LMST01120022	Lipids and lipid-like molecules	Steroids and steroid derivatives	Steroid lactones	Sterols [ST]	Sterols [ST01]	Cardanolides and derivatives [ST0112]	Invalid mass	No results	No results	567.278	482983	609522	1.25138e+06	4.64234e+07	1.05389e+07	5.73814e+06	0.0373823	-4.7415	0.0254318	1	1.34681	down
Com_1548_pos	Ginkgolide C	Ginkgolide C; BN 52022	C20 H24 O11	440.13	5.287	cpd:C07603	--	HMDB0036860	LMPR0104540003	Lipids and lipid-like molecules	Prenol lipids	Terpene lactones	Prenol Lipids [PR]	Isoprenoids [PR01]	C20 isoprenoids (diterpenes) [PR0104]	No results	No results	Full match	441.137	717155	1.52512e+06	760605	2.5877e+07	3.45807e+07	2.30195e+07	0.0359725	-4.79696	0.00123412	1	1.53779	down
Com_795_pos	Chlorogenic acid	Chlorogenate; Chlorogenic acid; Caffeoyl quinic acid; trans-5-O-Caffeoyl-D-quinate	C16 H18 O9	298.127	1.467	cpd:C00852	map00940 Phenylpropanoid biosynthesis;map00941 Flavonoid biosynthesis;map00945 Stilbenoid, diarylheptanoid and gingerol biosynthesis;map01110 Biosynthesis of secondary metabolites	HMDB0003164	--	Organic oxygen compounds	Organooxygen compounds	Alcohols and polyols	--	--	--	Invalid mass	No results	No results	299.134	1.52251e+06	2.56698e+06	1.99235e+06	8.40842e+07	4.70071e+07	3.91875e+07	0.035717	-4.80725	0.000622145	1	1.49594	down
Com_199_pos	(2R,3S,4S,5R,6R)-2-(hydroxymethyl)-6-(propan-2-yloxy)oxane-3,4,5-triol	--	C9 H18 O6	222.111	4.846	--	--	--	--	--	--	--	--	--	--	Full match	No results	No results	223.118	7.94138e+06	8.40551e+06	6.66018e+06	2.08061e+08	3.07213e+08	1.44144e+08	0.03489	-4.84104	0.00214102	1	1.20205	down
Com_732_pos	Scopoletin	Scopoletin	C10 H8 O4	192.043	5.185	cpd:C01752	map00940 Phenylpropanoid biosynthesis;map01110 Biosynthesis of secondary metabolites	HMDB0034344	--	Phenylpropanoids and polyketides	Coumarins and derivatives	Hydroxycoumarins	--	--	--	Full match	Full match	Full match	193.05	2.30084e+06	3.60461e+06	2.18901e+06	9.44474e+07	7.33331e+07	7.09815e+07	0.0339018	-4.88249	0.000238234	1	1.54326	down
Com_392_pos	AL 8810	--	C24 H31 F O4	424.208	5.826	--	--	--	--	--	--	--	--	--	--	Invalid mass	No results	No results	425.215	4.99335e+06	4.91132e+06	5.58855e+06	1.33674e+08	1.98488e+08	171325482	0.0307718	-5.02225	0.000345259	1	1.29283	down
Com_683_pos	2-Deoxy-D-galactose	2-Deoxy-D-galactose	C6 H12 O5	164.069	1.44	cpd:C02781	--	HMDB0012327	--	Organic oxygen compounds	Organooxygen compounds	Carbohydrates and carbohydrate conjugates	--	--	--	No results	No results	Full match	165.076	1.38642e+06	2.73359e+06	2.38277e+06	6.76866e+07	1.06553e+08	3.82348e+07	0.0306049	-5.03009	0.001149	1	1.62813	down
Com_802_pos	3-(2-thienyl)-1,2,4-oxadiazole-5-carbohydrazide	--	C7 H6 N4 O2 S	231.999	1.374	--	--	--	--	--	--	--	--	--	--	Invalid mass	No results	No results	233.006	782045	1.75291e+06	1.04122e+06	9.34036e+06	8.53565e+07	2.27424e+07	0.0304512	-5.03735	0.0277247	1	1.52896	down
Com_4869_pos	Sarsasapogenin	Sarsasapogenin; (25S)-5beta-Spirostan-3beta-ol	C27 H44 O3	416.33	7.467	cpd:C03963	--	HMDB0030048	LMST01080007	Lipids and lipid-like molecules	Prenol lipids	Triterpenoids	Sterols [ST]	Sterols [ST01]	Spirostanols and derivatives [ST0108]	No results	No results	Full match	417.337	110201	140166	107288	4.86591e+06	4.70234e+06	2.50425e+06	0.0296256	-5.07701	0.00133395	1	1.53401	down
Com_1651_pos	6-O-Isobutyryl-alpha-D-glucopyranosyl alpha-D-glucopyranoside	--	C16 H28 O12	434.141	5.035	--	--	--	--	--	--	--	--	--	--	Invalid mass	No results	No results	435.148	309308	382137	304088	7.44029e+06	1.67787e+07	9.86845e+06	0.0292053	-5.09763	0.00245896	1	1.14426	down
Com_3588_pos	Diosgenin	Diosgenin; (3beta,25R)-Spirost-5-en-3-ol	C27 H42 O3	396.303	9.152	cpd:C08898	--	--	LMST01080037	--	--	--	Sterols [ST]	Sterols [ST01]	Spirostanols and derivatives [ST0108]	Invalid mass	No results	No results	397.311	191220	120518	216025	8.73752e+06	6.51081e+06	5.84205e+06	0.0250239	-5.32055	0.000159787	1	1.37887	down
Com_1160_pos	Dehydropachymic Acid	--	C33 H50 O5	526.365	8.23	--	--	--	--	--	--	--	--	--	--	No results	No results	Full match	527.372	955070	1.19574e+06	1.29412e+06	4.98281e+07	4.91432e+07	4.67e+07	0.0236487	-5.4021	0.000349762	1	1.44498	down
Com_1311_pos	(2E)-N-(4-acetamidobutyl)-3-(4-hydroxy-3-methoxyphenyl)prop-2-enamide	--	C16 H22 N2 O4	328.137	1.469	--	--	--	--	--	--	--	--	--	--	Invalid mass	No results	No results	329.144	666311	939270	579969	4.29569e+07	3.85998e+07	2.60587e+07	0.0203089	-5.62174	4.99e-05	1	1.63544	down
Com_1171_pos	Lysopg 18:1	--	C24 H47 O9 P	510.298	6.687	--	--	--	--	--	--	--	--	--	--	No results	No results	Full match	511.305	407445	534220	615452	1.41441e+07	5.06847e+07	1.24153e+07	0.0201584	-5.63247	0.0102617	1	1.44373	down
Com_859_pos	Griffonilide	--	C8 H8 O4	168.041	1.48	--	--	--	--	--	--	--	--	--	--	No results	No results	Full match	337.09	693993	1.20794e+06	1.02617e+06	7.4819e+07	4.29156e+07	3.52566e+07	0.0191391	-5.70734	0.000254465	1	1.50482	down
Com_1512_pos	Lancerin	Lancerin; 4-C-Glucosyl-1,3,7-trihydroxyxanthone	C19 H18 O10	406.088	5.31	cpd:C10075	--	--	--	--	--	--	--	--	--	No results	No results	Full match	407.095	527725	724822	569416	3.48687e+07	2.76302e+07	3.3112e+07	0.019056	-5.71361	1.06e-05	1	1.52155	down
Com_120_pos	Maslinic acid	--	C30 H48 O4	494.338	8.58	--	--	HMDB0002392	LMPR0106180014	Lipids and lipid-like molecules	Prenol lipids	Triterpenoids	Prenol Lipids [PR]	Isoprenoids [PR01]	C30 isoprenoids (triterpenes) [PR0106]	Invalid mass	No results	No results	495.346	7.6817e+06	8.79296e+06	1.67529e+07	6.94046e+08	6.78735e+08	6.15689e+08	0.0167101	-5.90313	0.0027905	1	1.56539	down
Com_1065_pos	Maltitol	--	C12 H24 O11	344.133	1.391	--	--	HMDB0002928	--	Lipids and lipid-like molecules	Fatty Acyls	Fatty acyl glycosides	--	--	--	No results	No results	Full match	345.14	828217	925814	649245	5.66311e+07	5.46112e+07	4.14633e+07	0.015738	-5.98961	8.85e-06	1	1.48359	down
Com_330_pos	Alisol B	Alisol B	C30 H48 O4	472.356	7.674	cpd:C17460	--	--	--	--	--	--	--	--	--	No results	No results	Full match	473.363	2.49566e+06	3.67755e+06	3.36662e+06	2.20145e+08	2.09662e+08	1.91738e+08	0.0153486	-6.02575	0.000236093	1	1.49577	down
Com_3513_pos	Taurochenodeoxycholic acid	Taurochenodeoxycholate; Taurochenodeoxycholic acid; Chenodeoxycholoyltaurine	C26 H45 N O6 S	516.321	8.048	cpd:C05465	--	HMDB0000951	LMST05040005	Lipids and lipid-like molecules	Steroids and steroid derivatives	Bile acids, alcohols and derivatives	Sterols [ST]	Steroid conjugates [ST05]	Taurine conjugates [ST0504]	Invalid mass	No results	No results	517.328	113591	132264	105430	8.13228e+06	7.52416e+06	9.5539e+06	0.0139341	-6.16523	1.63e-06	1	1.52941	down
Com_1063_pos	Hecogenin	Hecogenin	C27 H42 O4	430.309	7.288	cpd:C08902	--	HMDB0038824	LMST01080014	Phenylpropanoids and polyketides	Flavonoids	Flavonoid glycosides	Sterols [ST]	Sterols [ST01]	Spirostanols and derivatives [ST0108]	No results	Full match	Full match	431.316	492975	732053	828383	4.82766e+07	5.83541e+07	4.10958e+07	0.0139001	-6.16876	7.08e-05	1	1.44794	down
Com_4193_pos	Irganox 259	--	C40 H62 O6	676.392	7.202	--	--	--	--	--	--	--	--	--	--	Invalid mass	No results	No results	677.4	59312.2	72780.6	63058.4	6.5258e+06	4.41286e+06	4.23617e+06	0.0128602	-6.28094	0.000171692	1	1.65687	down
Com_39_pos	Viscumamide	--	C30 H55 N5 O5	565.422	8.231	--	--	--	--	--	--	--	--	--	--	No results	No results	Full match	566.429	496882	573066	459389	153020842	1936265407	9.19019e+07	0.000701149	-10.478	0.0206924	1	1.5922	down
